# Supplementary material for: Deciphering mechanisms of drug sensitivity and resistance to Selective Inhibitor of Nuclear Export (SINE) compounds
Source: BMC Cancer. 2015 Nov 17;15:910. doi: 10.1186/s12885-015-1790-z (PMC4647283; doi:10.1186/s12885-015-1790-z)
Supplement: Additional file 1: Table S1. — MetaCore analysis of fold changes in expression of all genes in SINE compound-resistant versus parental cells post-treatment. FDR = Benjamini-Hochberg False Discovery Rate. Red = positive, blue = negative, color intensity corresponds to fold change magnitude. Table S2. MetaCore analysis of fold changes in expression of genes with p53 regulatory elements in SINE compound-resistant versus parental cells post-treatment. FDR = Benjamini-Hochberg False Discovery Rate. In the p53 regulation column, “+”, “-“and “?” correspond to positive, negative, and uncertain regulation by p53, respectively. Red = positive, blue = negative, color intensity corresponds to fold change magnitude. (XLSX 104 kb) [file 12885_2015_1790_MOESM1_ESM.xlsx]

## Sheet: sup. Table 1.
Supplemental Table 1. MetaCore analysis of fold changes in expression of all genes in SINE™ compound-resistant versus parental cells post-treatment. FDR = Benjamini-Hochberg False Discovery Rate. Red = positive, blue = negative, color intensity corresponds to fold change magnitude.
Genes		Parental		Resistant
Symbol	Name	Fold Shift	FDR	Fold Shift	FDR
RNF150	ring finger protein 150	9.75617	3.19803e-09	7.90056	9.08081e-09
STK32A	serine/threonine kinase 32A	8.91746	2.87805e-07	8.4026	4.48888e-07
PCLO	piccolo presynaptic cytomatrix protein	7.33049	4.16404e-09	6.24443	1.29019e-08
SLC43A2	solute carrier family 43, member 2	6.41096	3.19803e-09	6.99321	2.74163e-09
SLC44A2	solute carrier family 44, member 2	5.32513	8.58509e-11	3.96693	4.48367e-10
NGFR	nerve growth factor receptor	5.17957	1.58441e-07	5.9244	6.26004e-08
SLC16A9	solute carrier family 16, member 9 (monocarboxylic acid transporter 9)	4.44742	5.35064e-07	7.69719	4.70738e-08
HSPA4L	heat shock 70kDa protein 4-like	4.37903	1.46719e-09	3.31895	9.32567e-09
ARRDC3	arrestin domain containing 3	4.05445	7.29942e-10	4.29866	4.48367e-10
SLC16A6	solute carrier family 16, member 6 (monocarboxylic acid transporter 7)	4.04495	2.6544e-07	7.05363	1.45146e-08
TP53INP1	tumor protein p53 inducible nuclear protein 1	3.79804	4.16404e-09	2.83839	5.54086e-08
BTG2	BTG family, member 2	3.19085	8.39338e-09	1.85926	2.41346e-06
PLCD4	phospholipase C, delta 4	3.03024	2.95801e-07	3.42965	1.44534e-07
CCNG2	cyclin G2	3.00521	3.19803e-09	3.89342	4.48367e-10
BIRC3	baculoviral IAP repeat containing 3	2.98784	2.26127e-07	1.65403	9.06684e-05
NPY1R	neuropeptide Y receptor Y1	2.97109	2.89527e-05	1.77356	0.00379408
RRAGD	Ras-related GTP binding D	2.76211	3.76878e-06	2.55065	7.55148e-06
ACER2	alkaline ceramidase 2	2.71397	2.34661e-06	2.0146	3.46531e-05
GNG2	guanine nucleotide binding protein (G protein), gamma 2	2.69079	5.35064e-07	1.90755	1.66406e-05
FAS	Fas (TNF receptor superfamily, member 6)	2.67721	2.64343e-07	1.98553	4.44531e-06
TOB1	transducer of ERBB2, 1	2.66411	5.71196e-08	1.67322	9.53245e-06
CAPN5	calpain 5	2.64999	5.43677e-08	2.57983	5.58813e-08
ZNF138	zinc finger protein 138	2.62284	2.01538e-05	2.19369	0.000107089
SESN1	sestrin 1	2.59171	1.68381e-07	1.83249	6.20933e-06
SLC9A2	solute carrier family 9, subfamily A (NHE2, cation proton antiporter 2), member 2	2.57618	1.7635e-05	3.24638	3.9844e-06
RNF19B	ring finger protein 19B	2.56941	2.32895e-07	1.66238	2.85594e-05
EDN1	endothelin 1	2.55651	3.72086e-06	3.34925	6.09762e-07
TRIM22	tripartite motif containing 22	2.47469	1.53027e-07	2.57277	8.20292e-08
ZNF627	zinc finger protein 627	2.47374	3.52399e-06	2.98621	9.83198e-07
PRRG4	proline rich Gla (G-carboxyglutamic acid) 4 (transmembrane)	2.35937	2.93107e-05	1.1346	0.436505
CDH10	cadherin 10, type 2 (T2-cadherin)	2.35785	3.87675e-05	1.47608	0.0117298
ARRDC4	arrestin domain containing 4	2.35043	1.58441e-07	1.86891	2.21684e-06
SULT1C2	sulfotransferase family, cytosolic, 1C, member 2	2.34674	4.67322e-06	3.42968	2.80315e-07
TXNIP	thioredoxin interacting protein	2.31698	2.87805e-07	1.42173	0.000259333
PLAC8	placenta-specific 8	2.3145	5.19461e-06	1.76885	9.90827e-05
PHYH	phytanoyl-CoA 2-hydroxylase	2.28296	2.48869e-06	2.30834	2.71076e-06
STON1	stonin 1	2.28047	4.87395e-05	3.2058	4.20297e-06
INSL4	insulin-like 4 (placenta)	2.27029	1.17896e-05	2.89944	2.11902e-06
PTCHD4	patched domain containing 4	2.2644	1.53027e-07	1.8435	1.73011e-06
STON1-GTF2A1L	STON1-GTF2A1L readthrough	2.24596	0.00375487	1.76731	0.0314519
TRAF4	TNF receptor-associated factor 4	2.23541	2.43517e-06	1.66636	7.83507e-05
CREBRF	CREB3 regulatory factor	2.23421	1.25201e-07	2.53216	3.04612e-08
SLC16A13	solute carrier family 16, member 13 (monocarboxylic acid transporter 13)	2.22639	2.74672e-06	2.22379	3.2395e-06
PREPL	prolyl endopeptidase-like	2.21727	1.65432e-07	2.44438	5.57931e-08
ANKRA2	ankyrin repeat, family A (RFXANK-like), 2	2.17689	2.20026e-05	2.05802	4.43168e-05
SIPA1L2	signal-induced proliferation-associated 1 like 2	2.15585	5.8396e-07	1.70841	1.12876e-05
LBH	limb bud and heart development	2.15441	9.36346e-07	1.6051	4.06483e-05
PDZRN3	PDZ domain containing ring finger 3	2.14392	3.84168e-06	1.94132	1.16443e-05
APAF1	apoptotic peptidase activating factor 1	2.13871	1.66678e-05	1.9281	5.61984e-05
TLR3	toll-like receptor 3	2.12423	4.64245e-05	1.60655	0.00170933
C17orf104	chromosome 17 open reading frame 104	2.08276	5.95716e-05	1.346	0.0283489
MIR21	microRNA 21	2.0768	0.000275829	2.51081	5.44318e-05
IGF1R	insulin-like growth factor 1 receptor	2.06785	3.81511e-07	1.60842	1.1983e-05
PPME1	protein phosphatase methylesterase 1	2.06174	2.95801e-07	1.73903	3.21223e-06
SLC40A1	solute carrier family 40 (iron-regulated transporter), member 1	2.05789	2.04335e-05	1.26951	0.0381324
POLR2A	polymerase (RNA) II (DNA directed) polypeptide A, 220kDa	2.03173	1.96961e-06	1.33588	0.00169973
AKAP5	A kinase (PRKA) anchor protein 5	2.02673	0.000283258	1.58982	0.00620672
FNDC5	fibronectin type III domain containing 5	1.99953	1.02519e-06	1.05281	0.564078
SIK1	salt-inducible kinase 1	1.99303	5.47943e-07	1.63088	9.34455e-06
PSTPIP2	proline-serine-threonine phosphatase interacting protein 2	1.98935	0.000493988	1.37894	0.053664
LRRTM2	leucine rich repeat transmembrane neuronal 2	1.97244	9.99432e-06	1.44675	0.0011164
MX1	myxovirus (influenza virus) resistance 1, interferon-inducible protein p78 (mouse)	1.95729	0.000102272	1.17975	0.23048
TAP1	transporter 1, ATP-binding cassette, sub-family B (MDR/TAP)	1.95482	2.07786e-06	1.71106	1.16443e-05
MAGED2	melanoma antigen family D, 2	1.9517	4.90684e-06	1.87685	8.08587e-06
TRANK1	tetratricopeptide repeat and ankyrin repeat containing 1	1.95159	8.24495e-06	1.67726	5.96218e-05
TP53I3	tumor protein p53 inducible protein 3	1.95155	8.62889e-06	1.82003	2.16665e-05
NFKB2	nuclear factor of kappa light polypeptide gene enhancer in B-cells 2 (p49/p100)	1.94799	1.07758e-06	1.63709	1.16443e-05
FAXDC2	fatty acid hydroxylase domain containing 2	1.94733	2.43517e-06	1.65166	2.17109e-05
SLC31A2	solute carrier family 31 (copper transporters), member 2	1.94392	1.61217e-05	1.76076	6.13878e-05
HEXIM1	hexamethylene bis-acetamide inducible 1	1.9354	6.14231e-07	1.38366	0.000168481
PARD6G	par-6 partitioning defective 6 homolog gamma (C. elegans)	1.92827	1.05357e-05	1.36707	0.00286394
VGLL3	vestigial like 3 (Drosophila)	1.92109	1.51694e-05	1.97773	1.20142e-05
IFIT1	interferon-induced protein with tetratricopeptide repeats 1	1.91687	0.000135596	1.57123	0.00236916
C12orf5	chromosome 12 open reading frame 5	1.90234	5.32861e-06	1.54794	0.000101741
LRP1	low density lipoprotein receptor-related protein 1	1.90067	0.000257263	1.2131	0.187857
ABHD4	abhydrolase domain containing 4	1.89737	2.74672e-06	1.92122	2.90179e-06
CDKN1A	cyclin-dependent kinase inhibitor 1A (p21, Cip1)	1.87699	6.27483e-06	1.20195	0.0307577
YPEL2	yippee-like 2 (Drosophila)	1.87651	2.89527e-05	2.00195	1.6071e-05
MPPED2	metallophosphoesterase domain containing 2	1.87136	0.000237782	1.02415	0.910346
CLCN2	chloride channel, voltage-sensitive 2	1.86826	2.51128e-06	1.71416	8.16101e-06
INPP4B	inositol polyphosphate-4-phosphatase, type II, 105kDa	1.86576	7.54616e-06	1.87117	7.55148e-06
ZNF823	zinc finger protein 823	1.86287	0.000279624	1.89518	0.000272149
TRIM21	tripartite motif containing 21	1.85952	2.81037e-05	1.60786	0.000250876
ADCK3	aarF domain containing kinase 3	1.85312	1.17896e-05	1.72814	3.12813e-05
FGD4	FYVE, RhoGEF and PH domain containing 4	1.85104	0.000399813	2.09646	0.00011261
SCN2A	sodium channel, voltage-gated, type II, alpha subunit	1.84438	7.83206e-05	1.72924	0.000210285
PTPN3	protein tyrosine phosphatase, non-receptor type 3	1.84407	8.20071e-06	1.63791	4.41188e-05
TAGLN	transgelin	1.84359	0.000673841	2.08821	0.000195815
PRTG	protogenin	1.84011	8.35826e-06	1.70152	2.47656e-05
PGM2L1	phosphoglucomutase 2-like 1	1.83896	1.72121e-05	1.90731	1.2262e-05
TLE4	transducin-like enhancer of split 4 (E(sp1) homolog, Drosophila)	1.83742	1.92807e-06	1.54774	2.43089e-05
FAM196A	family with sequence similarity 196, member A	1.83591	8.62889e-06	1.07633	0.45015
ZNF185	zinc finger protein 185 (LIM domain)	1.83064	2.27161e-05	2.11329	5.30188e-06
ZNF625	zinc finger protein 625	1.82316	1.31828e-05	1.46218	0.000483166
PGBD2	piggyBac transposable element derived 2	1.82293	0.00042437	1.40494	0.0191954
ACVR1	activin A receptor, type I	1.82237	7.92103e-06	1.86782	6.1691e-06
FBXO32	F-box protein 32	1.82208	1.07758e-06	2.08627	2.46711e-07
PIK3IP1	phosphoinositide-3-kinase interacting protein 1	1.8207	0.000134044	1.1985	0.143245
MAP3K14	mitogen-activated protein kinase kinase kinase 14	1.81978	6.90737e-06	1.97908	2.9662e-06
CHST3	carbohydrate (chondroitin 6) sulfotransferase 3	1.81627	1.74838e-06	1.70979	4.06148e-06
SULT1B1	sulfotransferase family, cytosolic, 1B, member 1	1.81446	0.000372189	2.04184	0.000107793
ZNF280A	zinc finger protein 280A	1.8129	0.000277898	1.65664	0.00112317
PRKAB2	protein kinase, AMP-activated, beta 2 non-catalytic subunit	1.81198	2.74672e-06	1.45775	9.15144e-05
CSNK1G1	casein kinase 1, gamma 1	1.81153	2.24225e-05	1.6818	6.90734e-05
TRPM4	transient receptor potential cation channel, subfamily M, member 4	1.81148	1.40351e-05	1.90116	8.45172e-06
RBM24	RNA binding motif protein 24	1.81118	1.29302e-05	1.16992	0.075722
KCNH1	potassium voltage-gated channel, subfamily H (eag-related), member 1	1.80985	0.000165253	1.80401	0.000207261
SLC16A10	solute carrier family 16, member 10 (aromatic amino acid transporter)	1.80776	0.000522342	1.27627	0.0907928
RALGPS2	Ral GEF with PH domain and SH3 binding motif 2	1.80649	0.000126327	2.26143	1.24125e-05
TCP11L2	t-complex 11, testis-specific-like 2	1.80646	8.24495e-06	2.51056	2.80315e-07
FDXR	ferredoxin reductase	1.8056	1.17896e-05	1.23102	0.0186723
NFKBIA	nuclear factor of kappa light polypeptide gene enhancer in B-cells inhibitor, alpha	1.80559	1.83419e-05	1.3176	0.00543624
ARL4D	ADP-ribosylation factor-like 4D	1.79824	7.83206e-05	1.60208	0.000489761
PHLDA3	pleckstrin homology-like domain, family A, member 3	1.79658	6.27402e-05	1.52265	0.000893866
ID2	inhibitor of DNA binding 2, dominant negative helix-loop-helix protein	1.7889	1.38841e-05	-1.07883	0.444602
FAM214A	family with sequence similarity 214, member A	1.78833	6.67399e-06	1.85749	4.24974e-06
ATP6V0D2	ATPase, H+ transporting, lysosomal 38kDa, V0 subunit d2	1.78818	9.14969e-06	2.06526	2.21684e-06
BDNF	brain-derived neurotrophic factor	1.78654	3.62898e-05	1.75355	5.21133e-05
VAMP2	vesicle-associated membrane protein 2 (synaptobrevin 2)	1.78231	1.66678e-05	2.18259	2.27847e-06
MBD5	methyl-CpG binding domain protein 5	1.78105	8.01644e-06	1.61368	3.38327e-05
TRIM38	tripartite motif containing 38	1.7799	3.06315e-05	1.84292	2.29107e-05
RBM11	RNA binding motif protein 11	1.77757	0.000108851	1.1007	0.465057
LINC00472	long intergenic non-protein coding RNA 472	1.77604	4.87395e-05	1.524	0.000613209
C7orf41	chromosome 7 open reading frame 41	1.76083	7.08232e-05	1.56821	0.000476928
NR4A2	nuclear receptor subfamily 4, group A, member 2	1.76012	2.20026e-05	1.43803	0.000733835
NUDT16	nudix (nucleoside diphosphate linked moiety X)-type motif 16	1.75389	5.14547e-06	1.80752	3.77646e-06
RPL23AP82	ribosomal protein L23a pseudogene 82	1.75253	0.00105051	1.44886	0.0164968
ZNF468	zinc finger protein 468	1.74943	0.00072239	1.19012	0.243742
SLC25A30	solute carrier family 25, member 30	1.74881	2.70413e-05	1.38099	0.00189069
TNFSF9	tumor necrosis factor (ligand) superfamily, member 9	1.74822	4.82266e-05	1.3887	0.00282704
ATF7IP2	activating transcription factor 7 interacting protein 2	1.74691	0.000370971	1.29501	0.0474009
HIPK3	homeodomain interacting protein kinase 3	1.74536	3.52399e-06	1.30006	0.0011148
GDPD1	glycerophosphodiester phosphodiesterase domain containing 1	1.74527	6.48024e-05	1.78437	5.39475e-05
SLC5A3	solute carrier family 5 (sodium/myo-inositol cotransporter), member 3	1.73717	3.09905e-05	1.34053	0.00382498
IL6	interleukin 6 (interferon, beta 2)	1.73468	3.0072e-05	1.76974	2.61644e-05
PNRC1	proline-rich nuclear receptor coactivator 1	1.73399	6.92627e-06	1.42514	0.000203948
PRDM1	PR domain containing 1, with ZNF domain	1.73055	0.000115662	1.10524	0.417165
UNC119	unc-119 homolog (C. elegans)	1.72757	3.74155e-06	1.48735	4.46985e-05
FAT4	FAT tumor suppressor homolog 4 (Drosophila)	1.7274	0.000214839	1.33324	0.0179783
GABARAPL1	GABA(A) receptor-associated protein like 1	1.72549	3.30693e-05	1.80951	2.04139e-05
KLHL24	kelch-like family member 24	1.72445	1.14738e-06	2.47581	1.58996e-08
PLEKHG1	pleckstrin homology domain containing, family G (with RhoGef domain) member 1	1.72311	0.000435065	1.30897	0.0383112
STAT3	signal transducer and activator of transcription 3 (acute-phase response factor)	1.72101	2.73822e-06	1.49927	2.59957e-05
MARCH8	membrane-associated ring finger (C3HC4) 8, E3 ubiquitin protein ligase	1.72017	4.3579e-06	1.72771	4.29835e-06
SLC1A3	solute carrier family 1 (glial high affinity glutamate transporter), member 3	1.71956	4.87395e-05	1.34512	0.00460083
ACTA2	actin, alpha 2, smooth muscle, aorta	1.71798	1.45417e-05	2.38617	4.48888e-07
PPDPF	pancreatic progenitor cell differentiation and proliferation factor homolog (zebrafish)	1.71343	1.26082e-05	1.62062	3.05851e-05
NPR3	natriuretic peptide receptor C/guanylate cyclase C (atrionatriuretic peptide receptor C)	1.71268	0.000165406	1.39699	0.005769
RRAGC	Ras-related GTP binding C	1.71247	2.49105e-05	1.84728	1.06063e-05
PKP2	plakophilin 2	1.69502	7.58177e-06	1.55587	2.9789e-05
CCDC28A	coiled-coil domain containing 28A	1.69501	2.65408e-05	1.96572	4.53526e-06
CLN5	ceroid-lipofuscinosis, neuronal 5	1.69464	1.53006e-05	1.94199	3.2395e-06
GPRC5B	G protein-coupled receptor, family C, group 5, member B	1.69235	7.90754e-05	1.41289	0.00209757
CROT	carnitine O-octanoyltransferase	1.69056	8.46572e-05	1.43102	0.00169367
NOX4	NADPH oxidase 4	1.68774	0.000602246	2.14291	4.02709e-05
ZNF20	zinc finger protein 20	1.68515	0.000621445	1.61839	0.00128695
DRAM1	DNA-damage regulated autophagy modulator 1	1.68453	8.20071e-06	1.68796	8.19466e-06
CDKL5	cyclin-dependent kinase-like 5	1.6843	0.000109707	1.93319	2.17109e-05
PLSCR4	phospholipid scramblase 4	1.68407	7.14629e-05	1.56424	0.00026779
ACADSB	acyl-CoA dehydrogenase, short/branched chain	1.68309	0.000121894	1.50697	0.000887002
PLCL2	phospholipase C-like 2	1.68302	0.000913559	1.35168	0.0295063
TP53TG1	TP53 target 1 (non-protein coding)	1.68283	2.40621e-05	1.44089	0.00042267
SAT1	spermidine/spermine N1-acetyltransferase 1	1.6813	1.91629e-05	1.36288	0.0011164
RYBP	RING1 and YY1 binding protein	1.67992	6.35907e-05	1.65331	9.16884e-05
LPAR5	lysophosphatidic acid receptor 5	1.67924	0.000370971	1.32917	0.0207289
PLK3	polo-like kinase 3	1.67794	3.38819e-05	1.38147	0.00134678
LPPR5	lipid phosphate phosphatase-related protein type 5	1.67694	0.00101468	1.15207	0.347488
RPL23AP7	ribosomal protein L23a pseudogene 7	1.67553	2.65408e-05	1.78172	1.24125e-05
DUSP15	dual specificity phosphatase 15	1.67513	0.00150952	2.07419	0.000139074
HRCT1	histidine rich carboxyl terminus 1	1.67463	0.00032527	1.59094	0.000849367
VASN	vasorin	1.67433	7.8355e-05	1.50174	0.000560248
FAM102B	family with sequence similarity 102, member B	1.67184	0.000479207	1.7608	0.000272149
WDR63	WD repeat domain 63	1.67178	0.00020048	1.35366	0.00919782
HSD17B7P2	hydroxysteroid (17-beta) dehydrogenase 7 pseudogene 2	1.67025	0.00824231	1.2703	0.222187
SNORD45C	small nucleolar RNA, C/D box 45C	1.66667	0.00252638	1.2277	0.202925
KLF11	Kruppel-like factor 11	1.66516	3.33229e-05	1.47131	0.000327028
CROCCP2	ciliary rootlet coiled-coil, rootletin pseudogene 2	1.66494	0.0064817	1.03473	0.901987
ELMOD1	ELMO/CED-12 domain containing 1	1.66434	0.00315191	1.81904	0.00125666
DNAJB4	DnaJ (Hsp40) homolog, subfamily B, member 4	1.66337	0.000115128	1.47159	0.00109599
TMEM45A	transmembrane protein 45A	1.66126	0.00024763	1.76083	0.000127013
CYFIP2	cytoplasmic FMR1 interacting protein 2	1.66126	9.19909e-06	1.37921	0.00033019
KIAA1199	KIAA1199	1.66107	2.25682e-05	1.47589	0.000198152
CMBL	carboxymethylenebutenolidase homolog (Pseudomonas)	1.65988	8.41106e-06	1.32966	0.000721629
MOSPD1	motile sperm domain containing 1	1.65925	0.000288202	1.6695	0.000319037
ST6GALNAC5	ST6 (alpha-N-acetyl-neuraminyl-2,3-beta-galactosyl-1,3)-N-acetylgalactosaminide alpha-2,6-sialyltransferase 5	1.65691	0.000875384	-1.03043	0.879096
NOTCH1	notch 1	1.65549	6.28774e-05	1.07089	0.535484
GPCPD1	glycerophosphocholine phosphodiesterase GDE1 homolog (S. cerevisiae)	1.65541	0.00102225	2.36982	2.09816e-05
ZBTB20	zinc finger and BTB domain containing 20	1.65527	0.000478458	1.4867	0.00300656
ZNF561	zinc finger protein 561	1.65523	8.24495e-06	1.52005	3.47568e-05
HLA-B	major histocompatibility complex, class I, B	1.65488	9.38204e-06	1.30356	0.00130555
FAM53C	family with sequence similarity 53, member C	1.65476	2.59998e-05	1.31272	0.00285889
C7orf31	chromosome 7 open reading frame 31	1.65431	0.000144142	1.66201	0.000161736
DENND2C	DENN/MADD domain containing 2C	1.65255	0.000351275	1.29607	0.0273304
NDNF	neuron-derived neurotrophic factor	1.65254	0.000206227	1.03729	0.81269
SLIT2	slit homolog 2 (Drosophila)	1.64972	0.000263958	1.46225	0.00234153
ZNF101	zinc finger protein 101	1.64857	8.62889e-06	1.62296	1.16443e-05
FRMPD4	FERM and PDZ domain containing 4	1.64821	7.691e-05	2.25524	2.50569e-06
SLC9A1	solute carrier family 9, subfamily A (NHE1, cation proton antiporter 1), member 1	1.64729	1.09716e-05	1.27585	0.00250782
REPS2	RALBP1 associated Eps domain containing 2	1.64715	6.63156e-05	1.76544	2.80183e-05
DOK4	docking protein 4	1.64655	2.70413e-05	1.58386	5.57027e-05
YPEL3	yippee-like 3 (Drosophila)	1.64622	0.00024763	1.35774	0.00847652
RHPN2	rhophilin, Rho GTPase binding protein 2	1.64357	2.13339e-05	1.46957	0.000169535
CALCOCO1	calcium binding and coiled-coil domain 1	1.6435	2.79497e-05	1.82516	7.55148e-06
TPD52L1	tumor protein D52-like 1	1.64183	0.00154871	1.85826	0.000369798
MGEA5	meningioma expressed antigen 5 (hyaluronidase)	1.64183	7.20585e-05	1.93868	9.30038e-06
ARMCX1	armadillo repeat containing, X-linked 1	1.64151	4.11637e-05	1.96485	4.44531e-06
SLAIN1	SLAIN motif family, member 1	1.63776	0.00231373	1.5859	0.00429413
BAK1	BCL2-antagonist/killer 1	1.63638	0.000118862	1.16749	0.119527
TUFT1	tuftelin 1	1.63586	6.13767e-05	1.88559	1.03585e-05
KIAA0247	KIAA0247	1.63583	3.81907e-05	1.33177	0.00246853
ITGB8	integrin, beta 8	1.63443	7.11774e-05	1.05518	0.646569
NUAK2	NUAK family, SNF1-like kinase, 2	1.6344	3.41343e-05	1.40785	0.000631082
HSD17B6	hydroxysteroid (17-beta) dehydrogenase 6	1.63294	0.00124753	2.52176	1.21058e-05
TMEM2	transmembrane protein 2	1.63243	5.27641e-05	1.49193	0.000296217
ZNF441	zinc finger protein 441	1.63237	0.0177989	1.87556	0.00471173
FRS2	fibroblast growth factor receptor substrate 2	1.63209	1.86823e-05	1.36616	0.000677257
DOCK6	dedicator of cytokinesis 6	1.63155	1.41222e-05	1.59055	2.33438e-05
EPB41L5	erythrocyte membrane protein band 4.1 like 5	1.63124	0.000646286	1.47124	0.00390174
CSRNP2	cysteine-serine-rich nuclear protein 2	1.63098	2.8569e-05	1.35404	0.00122107
TRIAP1	TP53 regulated inhibitor of apoptosis 1	1.63051	0.000199791	1.34288	0.00795227
DNAJC28	DnaJ (Hsp40) homolog, subfamily C, member 28	1.62912	0.00604771	1.56274	0.0118673
MFAP3L	microfibrillar-associated protein 3-like	1.62247	0.00392573	1.61905	0.00477069
TNFAIP3	tumor necrosis factor, alpha-induced protein 3	1.61919	0.000223928	1.42453	0.00250671
FAM169A	family with sequence similarity 169, member A	1.61912	0.00106306	2.04794	6.13878e-05
CSTF3	cleavage stimulation factor, 3' pre-RNA, subunit 3, 77kDa	1.61893	0.000143175	1.34971	0.00502188
LRRC37B	leucine rich repeat containing 37B	1.61724	0.00130079	1.41486	0.0122756
DIXDC1	DIX domain containing 1	1.61566	0.000156309	1.40941	0.00222486
SDSL	serine dehydratase-like	1.61273	3.06315e-05	1.98788	2.64437e-06
IRAK2	interleukin-1 receptor-associated kinase 2	1.61118	2.30568e-05	1.23696	0.00876064
MRPL42P5	mitochondrial ribosomal protein L42 pseudogene 5	1.60943	0.0086174	1.55935	0.0144818
FAM214B	family with sequence similarity 214, member B	1.60929	4.73319e-06	1.87476	6.12772e-07
ISCU	iron-sulfur cluster scaffold homolog (E. coli)	1.60784	1.48532e-05	1.38354	0.000310905
VAMP1	vesicle-associated membrane protein 1 (synaptobrevin 1)	1.6066	7.12871e-05	1.4401	0.000612847
APOBEC3G	apolipoprotein B mRNA editing enzyme, catalytic polypeptide-like 3G	1.60603	0.0029639	1.36821	0.0357212
JUNB	jun B proto-oncogene	1.6042	0.000146628	1.25129	0.0238706
NFAT5	nuclear factor of activated T-cells 5, tonicity-responsive	1.60386	9.9601e-05	1.35456	0.00300225
ZFYVE1	zinc finger, FYVE domain containing 1	1.60354	8.0171e-06	1.56455	1.21058e-05
DMXL1	Dmx-like 1	1.60205	0.000909644	1.41281	0.00825205
RNF152	ring finger protein 152	1.59924	1.4776e-05	1.47047	7.26582e-05
MAST3	microtubule associated serine/threonine kinase 3	1.59811	8.62889e-06	1.325	0.000462301
C12orf45	chromosome 12 open reading frame 45	1.59554	0.000162282	1.16323	0.124647
MFSD6	major facilitator superfamily domain containing 6	1.59195	0.000166375	1.41912	0.0016412
MDM2	MDM2 oncogene, E3 ubiquitin protein ligase	1.5896	1.38841e-05	1.38759	0.000213859
ZNF564	zinc finger protein 564	1.58893	0.00202127	1.84258	0.000327144
BAHD1	bromo adjacent homology domain containing 1	1.5881	0.000294545	1.24787	0.0356739
AVPI1	arginine vasopressin-induced 1	1.58672	2.35165e-05	1.39101	0.000358736
MAP3K13	mitogen-activated protein kinase kinase kinase 13	1.58135	0.000513717	1.81847	7.72607e-05
DLGAP1-AS1	DLGAP1 antisense RNA 1	1.58127	2.13339e-05	1.86027	2.78989e-06
TAB3	TGF-beta activated kinase 1/MAP3K7 binding protein 3	1.58107	1.45417e-05	1.48523	4.86697e-05
PPM1D	protein phosphatase, Mg2+/Mn2+ dependent, 1D	1.58041	2.70413e-05	1.19499	0.0205048
NXF1	nuclear RNA export factor 1	1.5796	1.06657e-05	1.21089	0.00656506
IL17RD	interleukin 17 receptor D	1.57955	1.97725e-05	1.3748	0.000363086
CASP6	caspase 6, apoptosis-related cysteine peptidase	1.57859	0.00108603	1.68597	0.000489825
FST	follistatin	1.57767	8.33936e-05	1.97336	4.53526e-06
FAM84A	family with sequence similarity 84, member A	1.57498	0.000205903	1.14155	0.18947
DDX58	DEAD (Asp-Glu-Ala-Asp) box polypeptide 58	1.57331	0.000123956	1.54272	0.000207261
FAM46C	family with sequence similarity 46, member C	1.57166	0.000551192	1.47075	0.00199286
SLC46A3	solute carrier family 46, member 3	1.57143	0.000280255	1.62601	0.000192239
LCA5	Leber congenital amaurosis 5	1.57069	0.000551069	1.52842	0.00102404
KANSL1L	KAT8 regulatory NSL complex subunit 1-like	1.5693	0.000364799	1.56045	0.000481783
ZNF28	zinc finger protein 28	1.56785	0.0753702	1.32197	0.311512
RETSAT	retinol saturase (all-trans-retinol 13,14-reductase)	1.56686	3.88056e-05	1.27781	0.00384666
NADK2	NAD kinase 2, mitochondrial	1.56611	0.00079684	1.67554	0.000336815
BCORL1	BCL6 corepressor-like 1	1.56496	0.000322153	1.43649	0.00177765
SPATA7	spermatogenesis associated 7	1.56372	0.000185908	1.62503	0.000116561
SULT1E1	sulfotransferase family 1E, estrogen-preferring, member 1	1.56207	0.00773616	3.88104	3.11416e-06
ZNF701	zinc finger protein 701	1.56144	0.00115608	-1.04254	0.808863
EFNB1	ephrin-B1	1.56141	7.54542e-06	1.38228	8.62612e-05
MAP2K3	mitogen-activated protein kinase kinase 3	1.5608	0.00014281	1.51034	0.000313008
TP53	tumor protein p53	1.56046	0.00014281	1.50745	0.000321851
GAREM	GRB2 associated, regulator of MAPK1	1.55999	3.48216e-05	1.37517	0.000525029
EPHB3	EPH receptor B3	1.55892	0.000624896	1.30975	0.0173837
LRRC39	leucine rich repeat containing 39	1.55849	0.0162362	1.30451	0.151983
DENND4C	DENN/MADD domain containing 4C	1.55573	3.76899e-05	1.45905	0.00014559
GRAMD3	GRAM domain containing 3	1.55455	0.0017591	1.39868	0.011604
ZNF845	zinc finger protein 845	1.55431	0.00482644	1.14397	0.422291
ACVR1C	activin A receptor, type IC	1.55411	0.000291362	1.21706	0.0494088
ZNF436	zinc finger protein 436	1.55311	0.000240161	1.26371	0.0182963
FAM117A	family with sequence similarity 117, member A	1.55228	2.2454e-05	1.70743	5.98468e-06
BTN2A2	butyrophilin, subfamily 2, member A2	1.54974	8.30134e-05	1.85997	6.98385e-06
ZC3H12A	zinc finger CCCH-type containing 12A	1.54963	0.0003651	1.46788	0.00114277
NIPAL1	NIPA-like domain containing 1	1.5477	0.000452318	1.29869	0.0148651
TMEM87B	transmembrane protein 87B	1.54689	9.61893e-05	1.50817	0.000179539
SULF2	sulfatase 2	1.54436	8.84536e-06	1.4761	2.1869e-05
AHNAK2	AHNAK nucleoprotein 2	1.54393	8.26091e-05	1.32133	0.00252156
KCTD10	potassium channel tetramerisation domain containing 10	1.54355	1.29302e-05	1.41315	7.80898e-05
CLCN5	chloride channel, voltage-sensitive 5	1.54318	0.000498794	1.59724	0.00033126
CYBRD1	cytochrome b reductase 1	1.54317	3.77703e-05	1.49243	7.89035e-05
ZER1	zyg-11 related, cell cycle regulator	1.54313	0.00011198	1.4278	0.000605277
PLEKHH2	pleckstrin homology domain containing, family H (with MyTH4 domain) member 2	1.54255	0.00246219	1.3188	0.0369926
GPR75	G protein-coupled receptor 75	1.54069	0.00324249	1.29038	0.06337
HLA-E	major histocompatibility complex, class I, E	1.5388	9.01473e-05	1.31971	0.00270475
HOXC13	homeobox C13	1.53846	4.49075e-05	1.55834	4.171e-05
NPR2	natriuretic peptide receptor B/guanylate cyclase B (atrionatriuretic peptide receptor B)	1.53837	0.000682915	1.44557	0.00242586
SLC2A4RG	SLC2A4 regulator	1.53721	0.000657454	1.33954	0.00990326
TBX2	T-box 2	1.53682	4.74212e-05	1.38367	0.000474581
SMG8	smg-8 homolog, nonsense mediated mRNA decay factor (C. elegans)	1.53528	0.0025401	1.31445	0.0381354
MGC2752	CENPB DNA-binding domains containing 1 pseudogene	1.535	0.00207492	1.29589	0.0422909
ZNF487P	zinc finger protein 487, pseudogene	1.53494	0.110655	1.11335	0.77498
TRIM8	tripartite motif containing 8	1.53371	4.96627e-05	1.60806	2.59957e-05
FAM189A2	family with sequence similarity 189, member A2	1.5334	0.000156498	1.48144	0.000363825
DUSP10	dual specificity phosphatase 10	1.5329	8.87161e-06	1.16668	0.013455
DUSP14	dual specificity phosphatase 14	1.53235	0.000567169	1.2902	0.0177497
ZNF615	zinc finger protein 615	1.53209	0.0385213	1.13229	0.638324
EPDR1	ependymin related protein 1 (zebrafish)	1.53193	4.45809e-05	1.33037	0.00108379
KLHDC8B	kelch domain containing 8B	1.53088	0.000162814	1.21758	0.0291316
FAM46A	family with sequence similarity 46, member A	1.53086	0.000124547	-1.06932	0.507425
TREM2	triggering receptor expressed on myeloid cells 2	1.53038	0.00456374	1.38358	0.0244462
KIAA0355	KIAA0355	1.52997	2.96422e-05	1.76308	3.9844e-06
LRIG3	leucine-rich repeats and immunoglobulin-like domains 3	1.52786	0.000121697	1.54561	0.000115178
RAB3B	RAB3B, member RAS oncogene family	1.5236	9.03054e-05	1.47328	0.000200481
ELOVL4	ELOVL fatty acid elongase 4	1.52312	0.00211444	1.36203	0.0161239
EFNA4	ephrin-A4	1.52302	9.93179e-05	1.35629	0.00130758
PLEKHF2	pleckstrin homology domain containing, family F (with FYVE domain) member 2	1.52218	0.000488568	1.51663	0.000616639
CERS5	ceramide synthase 5	1.52178	0.000153837	1.44009	0.000555712
FLCN	folliculin	1.5215	6.99878e-05	1.26834	0.00488607
LZTR1	leucine-zipper-like transcription regulator 1	1.52102	9.81494e-05	1.27887	0.00526172
FRMD6	FERM domain containing 6	1.52086	2.24225e-05	1.5855	1.21058e-05
FZD2	frizzled family receptor 2	1.51888	0.000358364	1.38877	0.00238944
LACC1	laccase (multicopper oxidoreductase) domain containing 1	1.5178	9.51634e-05	1.72853	1.38818e-05
ZNF385A	zinc finger protein 385A	1.51775	8.62812e-05	1.39924	0.000545397
SOS1	son of sevenless homolog 1 (Drosophila)	1.51717	8.35481e-05	1.39028	0.000594039
GDF15	growth differentiation factor 15	1.51646	1.17896e-05	1.54758	8.99234e-06
KLHL7	kelch-like family member 7	1.51608	0.000736354	1.46235	0.00165395
POLH	polymerase (DNA directed), eta	1.5158	1.37843e-05	1.20876	0.00479915
PGF	placental growth factor	1.51447	9.84685e-05	1.35299	0.00125323
SLITRK3	SLIT and NTRK-like family, member 3	1.513	0.00312586	1.06788	0.701794
HLA-F-AS1	HLA-F antisense RNA 1	1.51273	0.00256872	1.31612	0.0317142
FZD4	frizzled family receptor 4	1.51115	0.000137581	1.37334	0.00118655
HSD17B7	hydroxysteroid (17-beta) dehydrogenase 7	1.5108	0.26414	1.76539	0.107354
ATP6V1H	ATPase, H+ transporting, lysosomal 50/57kDa, V1 subunit H	1.50875	4.96627e-05	1.55376	3.40405e-05
STK38L	serine/threonine kinase 38 like	1.50846	2.24225e-05	1.56782	1.24125e-05
RAD54L2	RAD54-like 2 (S. cerevisiae)	1.5083	7.8355e-05	1.26286	0.00528923
BCAS3	breast carcinoma amplified sequence 3	1.50695	8.61755e-05	1.67015	1.88458e-05
GBP1	guanylate binding protein 1, interferon-inducible	1.50694	9.40474e-05	1.52399	8.92281e-05
STAT2	signal transducer and activator of transcription 2, 113kDa	1.50551	6.01681e-05	1.36667	0.000554419
PVRL4	poliovirus receptor-related 4	1.50451	0.000776302	1.48866	0.00112317
LIMK2	LIM domain kinase 2	1.50441	1.54069e-05	1.22482	0.00310983
TLK2	tousled-like kinase 2	1.50386	0.00413255	1.5438	0.00323738
RFX7	regulatory factor X, 7	1.50315	0.00058947	1.07616	0.543366
SLC10A5	solute carrier family 10 (sodium/bile acid cotransporter family), member 5	1.50299	0.0662753	1.40921	0.130723
KIAA0895	KIAA0895	1.5026	0.000237078	1.54527	0.000170071
PDCD4	programmed cell death 4 (neoplastic transformation inhibitor)	1.50242	0.000288202	1.90332	1.05765e-05
CAP2	CAP, adenylate cyclase-associated protein, 2 (yeast)	1.50043	1.55846e-05	1.4583	3.03129e-05
TRIM68	tripartite motif containing 68	1.50013	0.000630049	1.334	0.00725135
RGL1	ral guanine nucleotide dissociation stimulator-like 1	1.49704	0.000452318	1.72641	5.08363e-05
C2orf15	chromosome 2 open reading frame 15	1.4959	0.0401558	1.50084	0.0420175
PCMTD1	protein-L-isoaspartate (D-aspartate) O-methyltransferase domain containing 1	1.49502	0.000124526	1.67894	2.17109e-05
TAF4B	TAF4b RNA polymerase II, TATA box binding protein (TBP)-associated factor, 105kDa	1.49369	0.00119166	1.51177	0.00116109
CLK4	CDC-like kinase 4	1.4926	0.000990914	1.51626	0.000888965
ZNF618	zinc finger protein 618	1.48741	0.000926222	1.67389	0.000155989
BSDC1	BSD domain containing 1	1.48552	0.000123297	1.52815	8.54013e-05
XPO1	exportin 1 (CRM1 homolog, yeast)	1.4814	2.1635e-05	1.64245	4.2202e-06
SIM2	single-minded homolog 2 (Drosophila)	1.47509	3.84544e-05	1.65396	6.45089e-06
BBS7	Bardet-Biedl syndrome 7	1.4714	0.000633743	1.55116	0.000286456
SH3TC1	SH3 domain and tetratricopeptide repeats 1	1.46913	0.0035214	1.55488	0.0016474
GCC2	GRIP and coiled-coil domain containing 2	1.46611	0.000251195	1.51935	0.000152045
ZCCHC5	zinc finger, CCHC domain containing 5	1.46282	0.00906167	1.61293	0.00249206
HELB	helicase (DNA) B	1.45854	0.00141917	1.6602	0.000193068
PDLIM5	PDZ and LIM domain 5	1.45739	2.16949e-05	1.55982	7.09048e-06
YPEL5	yippee-like 5 (Drosophila)	1.45472	0.000102355	1.56909	2.97214e-05
FLJ46300	FLJ46300 protein	1.45136	0.00185983	1.53991	0.000781148
HERC6	HECT and RLD domain containing E3 ubiquitin protein ligase family member 6	1.45106	0.00101274	1.66642	0.00010855
CNNM2	cyclin M2	1.44875	0.000125309	1.54323	4.46985e-05
MYCT1	myc target 1	1.44748	0.0153359	1.90749	0.000463865
TRO	trophinin	1.44422	0.0287951	1.59809	0.00859428
PDK2	pyruvate dehydrogenase kinase, isozyme 2	1.43809	0.000539436	1.53467	0.000179686
OPTN	optineurin	1.43756	0.000322871	1.50483	0.000155989
C7orf60	chromosome 7 open reading frame 60	1.4369	0.000107533	1.58741	2.03671e-05
OAS2	2'-5'-oligoadenylate synthetase 2, 69/71kDa	1.43689	0.0002654	1.51747	0.000105825
STX3	syntaxin 3	1.4349	0.000258454	1.50079	0.000123865
PTPRE	protein tyrosine phosphatase, receptor type, E	1.43364	0.000128808	1.59536	2.15284e-05
ZNF75D	zinc finger protein 75D	1.43242	0.00294422	1.52278	0.00120464
C19orf66	chromosome 19 open reading frame 66	1.43227	0.000816706	1.50651	0.000366322
RNFT1	ring finger protein, transmembrane 1	1.42267	0.00623036	1.61885	0.000914816
DLL4	delta-like 4 (Drosophila)	1.4221	0.00200714	1.51528	0.000748813
JMY	junction mediating and regulatory protein, p53 cofactor	1.42084	0.00223172	1.87694	3.4107e-05
FOXN3	forkhead box N3	1.41764	0.00224727	1.51783	0.000768722
PRDM4	PR domain containing 4	1.41172	0.000656253	1.75191	1.95474e-05
ZNF426	zinc finger protein 426	1.41144	0.00129562	1.50497	0.000458276
IFI44	interferon-induced protein 44	1.40793	0.0472113	1.71856	0.00430822
CSMD3	CUB and Sushi multiple domains 3	1.4052	0.00268086	1.68505	0.000143256
EPHA4	EPH receptor A4	1.402	0.00203816	1.55054	0.000372671
NABP1	nucleic acid binding protein 1	1.40059	0.000295282	1.70176	1.10163e-05
GRB14	growth factor receptor-bound protein 14	1.395	0.0121227	1.67002	0.000849849
NNMT	nicotinamide N-methyltransferase	1.39444	0.000235729	1.51991	4.72611e-05
MAP3K7CL	MAP3K7 C-terminal like	1.39213	0.000182801	1.5495	2.56428e-05
CCDC92	coiled-coil domain containing 92	1.39179	0.0056882	1.63256	0.000456093
RND3	Rho family GTPase 3	1.39009	0.000616769	1.59203	5.08363e-05
INHBA	inhibin, beta A	1.38936	0.000739041	1.72645	1.89219e-05
GADD45B	growth arrest and DNA-damage-inducible, beta	1.38864	0.000152878	1.64504	7.84652e-06
NEXN	nexilin (F actin binding protein)	1.38629	0.00062284	1.78141	9.53245e-06
HBP1	HMG-box transcription factor 1	1.38495	0.000433578	1.62227	2.44576e-05
FAM26E	family with sequence similarity 26, member E	1.37482	0.00452339	1.54619	0.000624407
ZHX2	zinc fingers and homeoboxes 2	1.37073	0.00395915	1.68797	0.000118494
ACVR1B	activin A receptor, type IB	1.37033	0.000143062	1.66279	4.44531e-06
MYL9	myosin, light chain 9, regulatory	1.36902	7.34402e-05	1.56946	5.49511e-06
LAMA1	laminin, alpha 1	1.36454	0.000549438	1.76386	6.74718e-06
AAMDC	adipogenesis associated, Mth938 domain containing	1.36177	0.0104702	1.93031	5.80183e-05
MIR31HG	MIR31 host gene (non-protein coding)	1.36132	0.0246447	1.64484	0.00153312
HIBCH	3-hydroxyisobutyryl-CoA hydrolase	1.35997	0.00639002	1.60303	0.000401466
FAM49A	family with sequence similarity 49, member A	1.3551	0.000253721	1.636	7.71002e-06
WDR19	WD repeat domain 19	1.35387	0.00477462	1.66601	0.000136355
JAKMIP2	janus kinase and microtubule interacting protein 2	1.3522	0.00828228	1.51571	0.00118888
RAB30	RAB30, member RAS oncogene family	1.34844	0.00164039	1.52549	0.000152931
IRF9	interferon regulatory factor 9	1.34457	0.00141202	1.53726	0.000102504
PLEKHM3	pleckstrin homology domain containing, family M, member 3	1.3436	0.00561206	1.53849	0.000504562
UBE2V1	ubiquitin-conjugating enzyme E2 variant 1	1.34321	0.00223132	1.54197	0.000160841
NEK7	NIMA-related kinase 7	1.34104	0.000893365	1.51075	7.86364e-05
LEPR	leptin receptor	1.33791	0.0504061	1.60079	0.00415925
MGAT4A	mannosyl (alpha-1,3-)-glycoprotein beta-1,4-N-acetylglucosaminyltransferase, isozyme A	1.33379	0.0847216	1.85768	0.0014052
GPR85	G protein-coupled receptor 85	1.32955	0.102942	1.52254	0.019569
SNAPC1	small nuclear RNA activating complex, polypeptide 1, 43kDa	1.32953	0.00729937	1.93339	2.0418e-05
TFDP2	transcription factor Dp-2 (E2F dimerization partner 2)	1.32704	0.00024763	1.50391	1.83988e-05
SLITRK6	SLIT and NTRK-like family, member 6	1.32569	0.0771501	1.83618	0.00117548
SGK1	serum/glucocorticoid regulated kinase 1	1.32242	0.000939108	1.60864	2.03671e-05
PHOSPHO2	phosphatase, orphan 2	1.32117	0.137081	1.62102	0.0129383
TMEM159	transmembrane protein 159	1.32036	0.0606258	1.56315	0.00557638
IL7	interleukin 7	1.31952	0.00869084	1.5957	0.000286456
PIM2	pim-2 oncogene	1.3167	0.052192	1.59022	0.00328059
IL12A	interleukin 12A (natural killer cell stimulatory factor 1, cytotoxic lymphocyte maturation factor 1, p35)	1.31625	0.0275544	1.5413	0.00214633
GBP2	guanylate binding protein 2, interferon-inducible	1.31124	0.0178918	1.85995	6.90734e-05
NUPR1	nuclear protein, transcriptional regulator, 1	1.31064	0.00143916	1.95364	2.21684e-06
SH3RF2	SH3 domain containing ring finger 2	1.30932	0.00605185	1.62845	0.000101916
C1orf110	chromosome 1 open reading frame 110	1.30699	0.010824	1.86834	3.0539e-05
GOLPH3L	golgi phosphoprotein 3-like	1.30584	0.00144206	1.52501	5.44318e-05
ADC	arginine decarboxylase	1.30453	0.0305981	1.52054	0.00242475
TRAC	T cell receptor alpha constant	1.30222	0.0363335	1.66477	0.000751237
AP3B1	adaptor-related protein complex 3, beta 1 subunit	1.29798	0.00119632	1.51144	4.46985e-05
UST	uronyl-2-sulfotransferase	1.2974	0.00471025	1.50401	0.000235941
CCDC146	coiled-coil domain containing 146	1.2931	0.0578335	1.59399	0.00238982
SWAP70	SWAP switching B-cell complex 70kDa subunit	1.29178	0.00103584	1.51743	3.03129e-05
KIAA1107	KIAA1107	1.29177	0.00252198	1.54237	6.03117e-05
IFIT2	interferon-induced protein with tetratricopeptide repeats 2	1.29091	0.0416082	1.66306	0.000736845
SYT14	synaptotagmin XIV	1.29074	0.00143503	1.52913	3.74993e-05
MLF1	myeloid leukemia factor 1	1.29071	0.0472068	1.62146	0.00127665
ERO1LB	ERO1-like beta (S. cerevisiae)	1.28672	0.0166029	1.61007	0.000280509
CBLB	Cbl proto-oncogene, E3 ubiquitin protein ligase B	1.28662	0.0019708	1.58318	2.59957e-05
MCTP1	multiple C2 domains, transmembrane 1	1.28077	0.00239007	1.58876	2.67929e-05
SLC5A4	solute carrier family 5 (low affinity glucose cotransporter), member 4	1.27652	0.00404911	1.68269	1.88458e-05
HDAC9	histone deacetylase 9	1.27521	0.0134799	1.6031	0.000170864
RBMS3	RNA binding motif, single stranded interacting protein 3	1.2734	0.0112403	1.51207	0.0003565
C7orf50	chromosome 7 open reading frame 50	1.26898	0.00411739	1.63483	2.43089e-05
RPS6KA5	ribosomal protein S6 kinase, 90kDa, polypeptide 5	1.2664	0.0507339	1.58994	0.00112317
KIF3A	kinesin family member 3A	1.26604	0.0391435	1.60463	0.000639474
CYR61	cysteine-rich, angiogenic inducer, 61	1.26062	0.00381459	1.67395	1.21058e-05
PELI2	pellino E3 ubiquitin protein ligase family member 2	1.26002	0.00247543	1.50608	4.32468e-05
FAM219B	family with sequence similarity 219, member B	1.25967	0.0275302	1.54044	0.000628428
DUSP19	dual specificity phosphatase 19	1.25305	0.118854	1.54915	0.00507549
MUM1L1	melanoma associated antigen (mutated) 1-like 1	1.23476	0.0486924	1.87191	4.46985e-05
ZDBF2	zinc finger, DBF-type containing 2	1.22173	0.402129	1.51419	0.0506245
DKK2	dickkopf 2 homolog (Xenopus laevis)	1.2173	0.0449054	1.73675	5.86004e-05
IFNE	interferon, epsilon	1.2153	0.29068	1.71507	0.00421409
SYNC	syncoilin, intermediate filament protein	1.21429	0.0360508	1.54088	0.000251731
CD163L1	CD163 molecule-like 1	1.21408	0.055376	1.57771	0.000346258
C6orf58	chromosome 6 open reading frame 58	1.2065	0.0330029	1.61024	7.83592e-05
FBXL2	F-box and leucine-rich repeat protein 2	1.20649	0.0268122	1.6696	3.30324e-05
SCAI	suppressor of cancer cell invasion	1.20396	0.101199	1.52979	0.00125961
ZNF345	zinc finger protein 345	1.20356	0.064532	1.62919	0.000189405
PLCB1	phospholipase C, beta 1 (phosphoinositide-specific)	1.20319	0.104146	1.50409	0.00172063
SMIM14	small integral membrane protein 14	1.19034	0.0156205	1.59019	1.89219e-05
ARHGEF28	Rho guanine nucleotide exchange factor (GEF) 28	1.18427	0.0450515	1.57772	8.15346e-05
ZNF286A	zinc finger protein 286A	1.18322	0.292213	1.6035	0.00388951
PPP1R15A	protein phosphatase 1, regulatory subunit 15A	1.1786	0.175687	1.68764	0.00038533
HINT3	histidine triad nucleotide binding protein 3	1.17197	0.28183	1.50494	0.00599145
MIRLET7A2	microRNA let-7a-2	1.16691	0.809776	1.51898	0.322014
SPRR2D	small proline-rich protein 2D	1.16438	0.531432	2.08932	0.0012836
CTGF	connective tissue growth factor	1.14882	0.0576121	1.5243	5.03998e-05
OR52K1	olfactory receptor, family 52, subfamily K, member 1	1.13918	0.256047	1.5061	0.00121813
DDIT3	DNA-damage-inducible transcript 3	1.12498	0.121274	1.52198	6.32373e-05
ANK2	ankyrin 2, neuronal	1.10574	0.272837	1.51376	0.000195641
UTS2B	urotensin 2B	1.09723	0.485042	1.56215	0.000777757
ACTG2	actin, gamma 2, smooth muscle, enteric	1.096	0.467143	1.95598	2.47656e-05
MIR221	microRNA 221	1.06788	0.822134	1.63149	0.00828643
OAS1	2'-5'-oligoadenylate synthetase 1, 40/46kDa	1.06629	0.595708	1.68383	6.1681e-05
LYZ	lysozyme	1.06123	0.95951	1.73537	0.34324
PCDHB18	protocadherin beta 18 pseudogene	1.05191	0.715878	1.5843	0.000186788
CYP2A13	cytochrome P450, family 2, subfamily A, polypeptide 13	1.04394	0.900035	-1.50318	0.0278939
EGR1	early growth response 1	-1.01441	0.970374	1.54078	0.0148079
AMTN	amelotin	-1.02896	0.913492	1.61724	0.00178695
CCNE1	cyclin E1	-1.03003	0.844967	-1.73012	2.47656e-05
KITLG	KIT ligand	-1.05197	0.845337	-1.89471	0.000489825
TRIB2	tribbles homolog 2 (Drosophila)	-1.06011	0.59841	-1.55013	0.000116675
DHRS9	dehydrogenase/reductase (SDR family) member 9	-1.06429	0.503553	-2.29416	4.48888e-07
HBB	hemoglobin, beta	-1.08394	0.93893	1.73668	0.325166
CCNE2	cyclin E2	-1.14753	0.0982456	-2.38288	5.98386e-07
SNORD38B	small nucleolar RNA, C/D box 38B	-1.17657	0.502441	1.55124	0.0314017
ARHGAP28	Rho GTPase activating protein 28	-1.17793	0.0595166	-1.7871	1.67058e-05
PAQR4	progestin and adipoQ receptor family member IV	-1.19113	0.0286798	-1.63348	2.9789e-05
ORC6	origin recognition complex, subunit 6	-1.2192	0.0904854	-1.5014	0.00222486
SLC35E4	solute carrier family 35, member E4	-1.22024	0.0268122	-1.54054	0.000194146
FAM111B	family with sequence similarity 111, member B	-1.2368	0.0755911	-2.86969	2.36589e-06
LOC100128252	uncharacterized LOC100128252	-1.23701	0.457435	1.59119	0.0587567
DLEU2	deleted in lymphocytic leukemia 2 (non-protein coding)	-1.23747	0.248832	-1.5772	0.013099
TIFA	TRAF-interacting protein with forkhead-associated domain	-1.23966	0.053127	-1.50081	0.00156278
CCND3	cyclin D3	-1.26731	0.00546063	-1.51401	0.000116284
GINS3	GINS complex subunit 3 (Psf3 homolog)	-1.2685	0.00427557	-1.53264	7.14444e-05
SLFN11	schlafen family member 11	-1.27869	0.0289427	-1.88153	5.76536e-05
BRI3BP	BRI3 binding protein	-1.28631	0.00323979	-1.50935	0.000105689
MTERFD1	MTERF domain containing 1	-1.29296	0.0264328	-1.63217	0.00052253
HELLS	helicase, lymphoid-specific	-1.32058	0.00891431	-1.53856	0.000559542
DONSON	downstream neighbor of SON	-1.32261	0.00316912	-1.62482	6.50122e-05
HIST4H4	histone cluster 4, H4	-1.32852	0.0135452	-1.66838	0.000309341
RBM14	RNA binding motif protein 14	-1.33279	0.000858798	-2.15166	6.12772e-07
HIST1H2BJ	histone cluster 1, H2bj	-1.33763	0.0486596	-1.59283	0.00419794
ATAD5	ATPase family, AAA domain containing 5	-1.33784	0.0209343	-1.6069	0.00115118
BCOR	BCL6 corepressor	-1.33954	0.00326401	-1.70471	4.65097e-05
CDC25A	cell division cycle 25A	-1.35303	0.00234477	-2.22873	2.21684e-06
FAM83D	family with sequence similarity 83, member D	-1.35312	0.000571242	-1.65043	1.38818e-05
CDT1	chromatin licensing and DNA replication factor 1	-1.35353	0.000679924	-1.54151	5.18949e-05
USP37	ubiquitin specific peptidase 37	-1.35531	0.00507731	-1.61505	0.000246201
CDC6	cell division cycle 6	-1.35614	0.000189234	-1.89174	9.56877e-07
DCLRE1B	DNA cross-link repair 1B	-1.35658	0.00162028	-1.56664	0.000107089
FANCC	Fanconi anemia, complementation group C	-1.35699	0.0105525	-1.54599	0.00123734
CKS2	CDC28 protein kinase regulatory subunit 2	-1.36187	0.00200567	-1.52898	0.000236276
ZHX1	zinc fingers and homeoboxes 1	-1.36981	0.000739041	-1.57553	5.22201e-05
TROAP	trophinin associated protein	-1.37097	0.000119689	-1.63731	4.61185e-06
PREX1	phosphatidylinositol-3,4,5-trisphosphate-dependent Rac exchange factor 1	-1.37468	0.000253721	-1.52877	3.30324e-05
CDC20	cell division cycle 20	-1.38164	0.000272213	-1.59206	2.04139e-05
PGP	phosphoglycolate phosphatase	-1.38214	0.000147797	-1.51771	2.52196e-05
TOE1	target of EGR1, member 1 (nuclear)	-1.38873	0.00131008	-1.77444	2.39917e-05
FANCA	Fanconi anemia, complementation group A	-1.39793	0.00102184	-1.64037	6.1681e-05
MAMLD1	mastermind-like domain containing 1	-1.40076	0.000123438	-1.51007	3.10906e-05
CKAP2	cytoskeleton associated protein 2	-1.40358	0.000228939	-1.52545	4.9929e-05
HIST1H3A	histone cluster 1, H3a	-1.41485	0.0021613	-1.59532	0.000304752
C19orf48	chromosome 19 open reading frame 48	-1.4187	0.00738518	-1.6013	0.0012361
GMNN	geminin, DNA replication inhibitor	-1.42253	0.00212721	-1.67343	0.000157793
RDH10	retinol dehydrogenase 10 (all-trans)	-1.42385	7.22614e-05	-1.90113	9.83198e-07
FIGNL1	fidgetin-like 1	-1.42557	0.00636559	-1.52115	0.00253426
MSH6	mutS homolog 6 (E. coli)	-1.42867	0.000735429	-1.7167	3.70196e-05
RAPH1	Ras association (RalGDS/AF-6) and pleckstrin homology domains 1	-1.42911	0.00053165	-1.55466	0.000120793
ANLN	anillin, actin binding protein	-1.43267	0.000203313	-1.52561	6.90734e-05
ARHGEF39	Rho guanine nucleotide exchange factor (GEF) 39	-1.43282	0.000232805	-1.62509	2.75183e-05
ZNF367	zinc finger protein 367	-1.4334	0.0032487	-2.51655	3.77646e-06
ATAD2	ATPase family, AAA domain containing 2	-1.43389	0.000655268	-1.95123	7.1583e-06
BRCA2	breast cancer 2, early onset	-1.44386	0.00369832	-1.55168	0.00130555
WDR62	WD repeat domain 62	-1.44789	0.000189234	-1.56642	5.08363e-05
FANCM	Fanconi anemia, complementation group M	-1.4543	0.0290783	-1.5111	0.0193854
EZH2	enhancer of zeste homolog 2 (Drosophila)	-1.45906	0.000231893	-1.57358	6.61492e-05
ANAPC7	anaphase promoting complex subunit 7	-1.46941	6.83092e-05	-1.5052	4.87537e-05
SLCO4A1	solute carrier organic anion transporter family, member 4A1	-1.4699	0.000352408	-1.52543	0.000204708
GINS1	GINS complex subunit 1 (Psf1 homolog)	-1.47008	0.000128293	-1.58782	3.78665e-05
TOR3A	torsin family 3, member A	-1.47553	0.000101661	-1.55447	4.52879e-05
BTBD11	BTB (POZ) domain containing 11	-1.47785	0.000119742	-1.64832	2.17109e-05
MCMBP	minichromosome maintenance complex binding protein	-1.47956	1.59072e-05	-1.52542	1.03744e-05
PINX1	PIN2/TERF1 interacting, telomerase inhibitor 1	-1.48363	0.000253721	-1.5851	9.12805e-05
CNOT6L	CCR4-NOT transcription complex, subunit 6-like	-1.48918	0.00443928	-1.58107	0.0021078
BLM	Bloom syndrome, RecQ helicase-like	-1.49265	0.00119632	-1.55504	0.000721629
HIST3H2A	histone cluster 3, H2a	-1.49485	0.00405101	-1.73862	0.000533952
RIBC2	RIB43A domain with coiled-coils 2	-1.49669	0.00168531	-1.95207	4.51859e-05
XRCC2	X-ray repair complementing defective repair in Chinese hamster cells 2	-1.50058	0.000121697	-1.84598	6.45089e-06
EMG1	EMG1 nucleolar protein homolog (S. cerevisiae)	-1.50065	3.74075e-05	-1.14418	0.0541999
E2F8	E2F transcription factor 8	-1.50107	0.00130405	-1.67475	0.000272149
FAM173B	family with sequence similarity 173, member B	-1.50137	0.00724248	-1.36728	0.0338109
TUBGCP3	tubulin, gamma complex associated protein 3	-1.50207	6.1671e-05	-1.40436	0.000284744
TADA2A	transcriptional adaptor 2A	-1.50217	0.000152878	-1.35808	0.00152313
URB2	URB2 ribosome biogenesis 2 homolog (S. cerevisiae)	-1.50293	8.58025e-05	-1.55215	5.44941e-05
PSMG4	proteasome (prosome, macropain) assembly chaperone 4	-1.50477	0.000578773	-1.49466	0.000766669
LIN9	lin-9 homolog (C. elegans)	-1.50524	0.00284658	-1.31889	0.0311218
MB21D2	Mab-21 domain containing 2	-1.50524	1.89033e-05	-1.27997	0.00101071
PLA2G4A	phospholipase A2, group IVA (cytosolic, calcium-dependent)	-1.50556	0.00415479	-1.18045	0.239224
MTHFD2	methylenetetrahydrofolate dehydrogenase (NADP+ dependent) 2, methenyltetrahydrofolate cyclohydrolase	-1.50589	4.43942e-05	-1.10529	0.173459
HAUS6	HAUS augmin-like complex, subunit 6	-1.5062	0.000658025	-1.28483	0.0175375
MCM6	minichromosome maintenance complex component 6	-1.50621	0.000242366	-1.4396	0.000709499
MAGOHB	mago-nashi homolog B (Drosophila)	-1.507	0.00171931	-1.32882	0.0186432
KPNA2	karyopherin alpha 2 (RAG cohort 1, importin alpha 1)	-1.50722	8.0589e-06	-1.59804	3.2395e-06
NASP	nuclear autoantigenic sperm protein (histone-binding)	-1.50816	1.4776e-05	-1.45117	3.4107e-05
PTPRJ	protein tyrosine phosphatase, receptor type, J	-1.50943	3.79236e-05	-1.63097	1.16443e-05
SMAGP	small cell adhesion glycoprotein	-1.50955	4.82266e-05	-1.1567	0.0477549
ERRFI1	ERBB receptor feedback inhibitor 1	-1.50963	1.03885e-05	1.03374	0.664823
CIRBP	cold inducible RNA binding protein	-1.50985	0.000189791	-1.22841	0.0218581
PSPC1	paraspeckle component 1	-1.5105	1.86127e-05	-1.55071	1.27779e-05
IL8	interleukin 8	-1.51068	0.00127165	-1.26841	0.0381471
HOMER1	homer homolog 1 (Drosophila)	-1.51069	0.00415479	-1.4891	0.00603478
SLC22A4	solute carrier family 22 (organic cation/ergothioneine transporter), member 4	-1.51097	0.00066211	-1.39558	0.00344102
FDXACB1	ferredoxin-fold anticodon binding domain containing 1	-1.5155	0.000488568	-1.2573	0.0244618
TSEN2	tRNA splicing endonuclease 2 homolog (S. cerevisiae)	-1.51564	8.02533e-05	-1.6197	2.9789e-05
KNSTRN	kinetochore-localized astrin/SPAG5 binding protein	-1.51568	5.9376e-05	-1.34847	0.000839988
CMC4	C-x(9)-C motif containing 4 homolog (S. cerevisiae)	-1.51569	0.00547943	-1.34078	0.0414414
CHAF1A	chromatin assembly factor 1, subunit A (p150)	-1.51656	0.000128293	-1.3383	0.00214768
FANCI	Fanconi anemia, complementation group I	-1.51712	0.000165406	-1.33104	0.00307267
XRCC1	X-ray repair complementing defective repair in Chinese hamster cells 1	-1.51724	4.22633e-05	-1.40524	0.000233446
CENPL	centromere protein L	-1.51752	0.00407427	-1.60714	0.00206965
CNTRL	centriolin	-1.51797	0.000968563	-1.32287	0.0143181
FBXO4	F-box protein 4	-1.51812	0.0016879	-1.26818	0.0486111
MOK	MOK protein kinase	-1.51864	0.000165406	-1.25824	0.0119471
NUSAP1	nucleolar and spindle associated protein 1	-1.51913	0.000192399	-1.61901	7.72274e-05
RHOF	ras homolog family member F (in filopodia)	-1.52003	0.00157145	-1.22916	0.0840934
DKC1	dyskeratosis congenita 1, dyskerin	-1.52037	0.000169552	-1.4022	0.00104035
CENPJ	centromere protein J	-1.5212	0.000612168	-1.36341	0.00556629
ATP6V0A2	ATPase, H+ transporting, lysosomal V0 subunit a2	-1.52219	0.000127073	-1.34309	0.00208584
UTP20	UTP20, small subunit (SSU) processome component, homolog (yeast)	-1.52236	0.000915065	-1.41551	0.00395329
ESM1	endothelial cell-specific molecule 1	-1.52296	0.000859049	1.25043	0.0428073
TMEM194B	transmembrane protein 194B	-1.52342	0.000366039	-1.12382	0.25699
CENPO	centromere protein O	-1.52492	0.000565502	-1.49345	0.000962992
CNOT10	CCR4-NOT transcription complex, subunit 10	-1.52526	4.84671e-05	-1.49043	8.54013e-05
SMC4	structural maintenance of chromosomes 4	-1.52622	2.98432e-05	-1.47075	6.81633e-05
IQGAP3	IQ motif containing GTPase activating protein 3	-1.52645	5.68246e-05	-1.3553	0.000811973
SFXN2	sideroflexin 2	-1.52738	0.000696126	-1.48299	0.00137883
SERBP1	SERPINE1 mRNA binding protein 1	-1.53067	0.000191085	-1.30369	0.00629539
KIAA0586	KIAA0586	-1.53084	4.52073e-05	-1.49158	8.31338e-05
IMPACT	impact RWD domain protein	-1.53114	7.59631e-05	-1.14404	0.0946294
NCAPD3	non-SMC condensin II complex, subunit D3	-1.5321	2.20026e-05	-1.48706	4.34649e-05
MAD2L1	MAD2 mitotic arrest deficient-like 1 (yeast)	-1.53242	3.41343e-05	-1.40056	0.000244502
WHSC1	Wolf-Hirschhorn syndrome candidate 1	-1.53339	1.31919e-05	-1.418	6.56669e-05
CDKN1B	cyclin-dependent kinase inhibitor 1B (p27, Kip1)	-1.53463	5.01768e-05	-1.20357	0.0183236
EPT1	ethanolaminephosphotransferase 1 (CDP-ethanolamine-specific)	-1.53548	0.000122557	-1.40286	0.000877471
CLSPN	claspin	-1.53592	0.000660836	-1.73877	0.000111342
F3	coagulation factor III (thromboplastin, tissue factor)	-1.53667	3.58304e-05	-1.12617	0.106973
PDK1	pyruvate dehydrogenase kinase, isozyme 1	-1.53742	4.42516e-05	-1.49084	8.90933e-05
KNTC1	kinetochore associated 1	-1.5378	0.000242366	-1.39218	0.00197902
GEN1	Gen endonuclease homolog 1 (Drosophila)	-1.5387	0.000469179	-1.51385	0.000735982
KPNA4	karyopherin alpha 4 (importin alpha 3)	-1.54024	0.000237782	-1.45258	0.000849367
HIST1H2AG	histone cluster 1, H2ag	-1.54036	0.00158713	-1.84688	0.000142243
ZEB1	zinc finger E-box binding homeobox 1	-1.54133	4.3787e-05	-1.23527	0.00833772
TMEM71	transmembrane protein 71	-1.54218	0.003003	-1.386	0.0186624
TIAM1	T-cell lymphoma invasion and metastasis 1	-1.54234	8.03429e-05	-1.3062	0.00321852
FAM209B	family with sequence similarity 209, member B	-1.54259	0.080025	-1.02218	0.956879
C1orf112	chromosome 1 open reading frame 112	-1.54319	0.000140225	-1.36962	0.00179192
SNRPA	small nuclear ribonucleoprotein polypeptide A	-1.5432	9.30519e-06	-1.79695	1.173e-06
SNRPD1	small nuclear ribonucleoprotein D1 polypeptide 16kDa	-1.5446	4.0004e-05	-1.36662	0.000587883
SLC1A4	solute carrier family 1 (glutamate/neutral amino acid transporter), member 4	-1.54486	1.60315e-05	-1.2171	0.00594957
KIAA1524	KIAA1524	-1.54504	2.87803e-05	-1.52261	4.32468e-05
STIL	SCL/TAL1 interrupting locus	-1.54638	7.88447e-05	-1.801	9.39998e-06
CHAC2	ChaC, cation transport regulator homolog 2 (E. coli)	-1.54698	0.000152529	-1.79645	1.98804e-05
DOCK10	dedicator of cytokinesis 10	-1.54701	8.59742e-05	-1.32713	0.00246989
PARPBP	PARP1 binding protein	-1.54705	0.000107453	-1.3228	0.00322245
TXLNG2P	taxilin gamma 2, pseudogene	-1.54726	0.000731177	-1.35254	0.00978443
AGPAT5	1-acylglycerol-3-phosphate O-acyltransferase 5	-1.54822	6.52856e-05	-1.34715	0.00133524
HMBS	hydroxymethylbilane synthase	-1.54839	0.000393704	-1.34107	0.00704668
SMC6	structural maintenance of chromosomes 6	-1.54899	0.000143018	-1.41293	0.00102342
TRIP13	thyroid hormone receptor interactor 13	-1.54911	2.18425e-05	-1.46767	6.56669e-05
TCF19	transcription factor 19	-1.5495	0.00072239	-1.69824	0.000203465
SVIL	supervillin	-1.54961	6.20609e-05	-1.61528	3.47568e-05
RRM2	ribonucleotide reductase M2	-1.54972	0.000323117	-1.84898	2.85794e-05
ZNF706	zinc finger protein 706	-1.55162	0.00130079	-1.50448	0.00256106
PLK1	polo-like kinase 1	-1.55169	3.98821e-05	-1.48951	9.68492e-05
TMEM116	transmembrane protein 116	-1.55173	5.02027e-05	-1.22602	0.0127431
PRICKLE1	prickle homolog 1 (Drosophila)	-1.55236	0.000152072	-1.26243	0.0136601
RAD18	RAD18 homolog (S. cerevisiae)	-1.5526	3.87675e-05	-1.51028	7.26582e-05
FMNL2	formin-like 2	-1.55267	9.95572e-05	-1.13367	0.151163
TRAPPC4	trafficking protein particle complex 4	-1.55434	0.000140225	-1.31936	0.00468763
GFM1	G elongation factor, mitochondrial 1	-1.5564	8.59742e-05	-1.39553	0.000869629
ESPL1	extra spindle pole bodies homolog 1 (S. cerevisiae)	-1.55661	9.40474e-05	-1.56462	9.90827e-05
ATP2B1	ATPase, Ca++ transporting, plasma membrane 1	-1.5567	2.24724e-05	-1.56281	2.43089e-05
LRR1	leucine rich repeat protein 1	-1.55765	0.00563199	-1.64609	0.00310274
IL1B	interleukin 1, beta	-1.55955	9.81494e-05	1.06042	0.581773
TBL1X	transducin (beta)-like 1X-linked	-1.56004	0.000110614	-1.33248	0.00317473
TDP1	tyrosyl-DNA phosphodiesterase 1	-1.56142	0.000148551	-1.38232	0.00188267
TXNRD1	thioredoxin reductase 1	-1.56263	8.77919e-06	-1.28774	0.000721629
SCLT1	sodium channel and clathrin linker 1	-1.56312	0.000271071	-1.51629	0.000558802
XPO5	exportin 5	-1.56413	3.62898e-05	-1.41812	0.000280509
GSG2	germ cell associated 2 (haspin)	-1.56538	0.00136034	-1.46361	0.00480309
MDM4	Mdm4 p53 binding protein homolog (mouse)	-1.56639	0.00279252	-1.40031	0.0181317
PHF17	PHD finger protein 17	-1.5671	6.31131e-05	-1.49477	0.000171319
ZFP69B	ZFP69 zinc finger protein B	-1.56968	0.000848477	-1.21981	0.0909899
CCNF	cyclin F	-1.57157	0.000645194	-1.63123	0.000426883
MYO19	myosin XIX	-1.57323	3.41343e-05	-1.59707	3.03129e-05
USP13	ubiquitin specific peptidase 13 (isopeptidase T-3)	-1.57335	0.000402731	-1.56503	0.000531759
SPC25	SPC25, NDC80 kinetochore complex component, homolog (S. cerevisiae)	-1.57576	0.00252091	-1.43822	0.0118916
CENPK	centromere protein K	-1.57676	3.74075e-05	-1.46079	0.000176532
TRIB3	tribbles homolog 3 (Drosophila)	-1.58006	0.000312653	-1.13867	0.232827
HIST2H2AB	histone cluster 2, H2ab	-1.58284	1.17896e-05	-1.52486	2.43089e-05
RPSA	ribosomal protein SA	-1.58364	0.0659655	-1.00725	0.987881
CCNA2	cyclin A2	-1.58414	9.38204e-06	-1.68621	3.9844e-06
CIT	citron (rho-interacting, serine/threonine kinase 21)	-1.58531	0.000117544	-1.48812	0.0004377
HIST1H1C	histone cluster 1, H1c	-1.58733	4.79397e-05	-1.47932	0.000195641
FAM86C1	family with sequence similarity 86, member C1	-1.58758	0.000117953	-1.3163	0.00565861
C11orf82	chromosome 11 open reading frame 82	-1.58806	0.000482971	-1.96341	3.10906e-05
DHRS3	dehydrogenase/reductase (SDR family) member 3	-1.58815	0.000300565	-1.24233	0.0397333
WDR35	WD repeat domain 35	-1.58912	0.00077119	-1.29733	0.0305292
PNPT1	polyribonucleotide nucleotidyltransferase 1	-1.58941	4.64245e-05	-1.47897	0.000194941
FAM86A	family with sequence similarity 86, member A	-1.59139	7.22138e-05	-1.43199	0.000601463
SGOL1	shugoshin-like 1 (S. pombe)	-1.59177	0.00020382	-1.50463	0.000661281
CENPI	centromere protein I	-1.59758	0.00189504	-1.54055	0.00383808
HIST1H2BM	histone cluster 1, H2bm	-1.59845	2.2454e-05	-1.69124	1.10163e-05
TDO2	tryptophan 2,3-dioxygenase	-1.59916	0.00231309	-1.07395	0.700922
SHCBP1	SHC SH2-domain binding protein 1	-1.59922	7.90754e-05	-1.4411	0.000628428
ABHD11	abhydrolase domain containing 11	-1.59975	0.000180724	-1.58926	0.000246139
HIST1H2AE	histone cluster 1, H2ae	-1.60115	0.010895	-1.55544	0.0173836
SPTLC2	serine palmitoyltransferase, long chain base subunit 2	-1.60183	3.01455e-05	-1.20482	0.0205048
RAD54B	RAD54 homolog B (S. cerevisiae)	-1.60266	2.40579e-05	-1.34277	0.000995414
HIST1H2BB	histone cluster 1, H2bb	-1.60491	3.98821e-05	-1.63436	3.4107e-05
SSBP2	single-stranded DNA binding protein 2	-1.60517	1.69959e-05	-1.46679	9.68492e-05
HIST1H2BH	histone cluster 1, H2bh	-1.60644	0.000169922	-1.48037	0.000863032
MCM4	minichromosome maintenance complex component 4	-1.60675	8.03429e-05	-1.80005	1.85995e-05
SPC24	SPC24, NDC80 kinetochore complex component, homolog (S. cerevisiae)	-1.60728	0.000144858	-1.45307	0.00105882
EXO1	exonuclease 1	-1.60734	0.000121697	-1.89918	1.42595e-05
C4orf21	chromosome 4 open reading frame 21	-1.61007	0.00506251	-1.50223	0.0147103
HIST3H2BB	histone cluster 3, H2bb	-1.61216	1.97725e-05	-1.53152	5.20865e-05
ESCO2	establishment of sister chromatid cohesion N-acetyltransferase 2	-1.61356	6.75849e-06	-1.66614	4.24974e-06
HIST1H2BN	histone cluster 1, H2bn	-1.6151	4.79397e-05	-1.65384	3.79864e-05
SRSF10	serine/arginine-rich splicing factor 10	-1.61523	8.39667e-05	-1.30289	0.00674919
VLDLR	very low density lipoprotein receptor	-1.61536	8.33936e-05	-1.12174	0.22938
DUSP4	dual specificity phosphatase 4	-1.61594	0.000107929	-1.33342	0.00500228
GABRA6	gamma-aminobutyric acid (GABA) A receptor, alpha 6	-1.61635	0.000585892	-1.28168	0.0375314
POLA2	polymerase (DNA directed), alpha 2, accessory subunit	-1.61764	0.000121894	-1.49691	0.000562101
NCAPG	non-SMC condensin I complex, subunit G	-1.61899	1.43438e-05	-1.71739	6.75532e-06
SLC20A1	solute carrier family 20 (phosphate transporter), member 1	-1.6216	9.98694e-06	-1.16688	0.0277715
BIRC5	baculoviral IAP repeat containing 5	-1.62268	1.54069e-05	-1.66434	1.16443e-05
RBL1	retinoblastoma-like 1 (p107)	-1.62522	4.87395e-05	-1.56644	0.000101741
POLQ	polymerase (DNA directed), theta	-1.62639	0.00763862	-1.5247	0.0192899
RAB39B	RAB39B, member RAS oncogene family	-1.62642	6.27402e-05	-1.1935	0.0487988
ATAD3B	ATPase family, AAA domain containing 3B	-1.6266	0.0249957	-1.23302	0.386189
POPDC3	popeye domain containing 3	-1.62733	2.76183e-05	-1.29271	0.00354787
RAD51AP1	RAD51 associated protein 1	-1.62825	0.000722327	-1.52861	0.00227539
ARNTL	aryl hydrocarbon receptor nuclear translocator-like	-1.62936	0.000130497	-1.34007	0.00586413
POC1A	POC1 centriolar protein homolog A (Chlamydomonas)	-1.63091	0.000109111	-1.45215	0.00101071
TUBGCP5	tubulin, gamma complex associated protein 5	-1.63545	0.00105683	-1.63641	0.00123995
PHF19	PHD finger protein 19	-1.63577	0.000130173	-1.75317	5.48146e-05
ERCC6L	excision repair cross-complementing rodent repair deficiency, complementation group 6-like	-1.63638	0.00514536	-1.65998	0.00504715
GINS2	GINS complex subunit 2 (Psf2 homolog)	-1.63887	1.54069e-05	-1.59381	2.67701e-05
TSEN15	tRNA splicing endonuclease 15 homolog (S. cerevisiae)	-1.63954	1.57899e-05	-1.26081	0.00470458
CEP41	centrosomal protein 41kDa	-1.63978	0.000307792	-1.34034	0.0122568
HIST1H4H	histone cluster 1, H4h	-1.64046	0.000112321	-1.43414	0.00141631
NIF3L1	NIF3 NGG1 interacting factor 3-like 1 (S. cerevisiae)	-1.64104	1.26229e-05	-1.28369	0.00230583
UHRF1	ubiquitin-like with PHD and ring finger domains 1	-1.64275	9.04185e-05	-1.94148	1.16443e-05
HAUS8	HAUS augmin-like complex, subunit 8	-1.64316	0.000998591	-1.5404	0.00304804
CHEK2	checkpoint kinase 2	-1.64318	0.000323117	-1.38292	0.0071607
AJAP1	adherens junctions associated protein 1	-1.64577	8.53245e-05	-1.37933	0.00250671
HIST1H4I	histone cluster 1, H4i	-1.64807	0.00375066	-1.47512	0.0187704
PRR3	proline rich 3	-1.65038	2.59998e-05	-1.44711	0.000311371
RPL22L1	ribosomal protein L22-like 1	-1.65077	1.87343e-05	-1.56643	4.91217e-05
HIST1H2BG	histone cluster 1, H2bg	-1.65334	6.28774e-05	-1.62908	9.03303e-05
PIGW	phosphatidylinositol glycan anchor biosynthesis, class W	-1.65711	3.60732e-05	-1.67601	3.4107e-05
PTX3	pentraxin 3, long	-1.66012	0.000238072	-1.78832	9.79601e-05
PTHLH	parathyroid hormone-like hormone	-1.66047	0.00077119	-1.0454	0.811025
WDYHV1	WDYHV motif containing 1	-1.66237	0.00146087	-1.59579	0.00307774
HIST1H2AJ	histone cluster 1, H2aj	-1.6659	0.00180986	-1.20499	0.226727
NUP35	nucleoporin 35kDa	-1.66604	8.20071e-06	-1.39592	0.000218942
ANKRD32	ankyrin repeat domain 32	-1.6663	0.00131953	-1.54572	0.00460083
MIS18BP1	MIS18 binding protein 1	-1.66708	9.81494e-05	-1.58467	0.000259333
GTSE1	G-2 and S-phase expressed 1	-1.66798	3.06315e-05	-1.55289	0.000110741
PBK	PDZ binding kinase	-1.66854	9.99432e-06	-1.53454	4.29237e-05
DTL	denticleless E3 ubiquitin protein ligase homolog (Drosophila)	-1.67037	3.09938e-06	-2.3301	5.5657e-08
KIF21B	kinesin family member 21B	-1.67082	0.000191476	-1.3055	0.0178769
ARHGAP29	Rho GTPase activating protein 29	-1.6717	1.44355e-05	-1.20556	0.0183961
SRBD1	S1 RNA binding domain 1	-1.67213	2.53038e-05	-1.34292	0.00186007
SLC14A1	solute carrier family 14 (urea transporter), member 1 (Kidd blood group)	-1.67453	1.57899e-05	-1.57244	4.77278e-05
GCNT1	glucosaminyl (N-acetyl) transferase 1, core 2	-1.67459	6.27402e-05	-1.29899	0.00876064
NOC3L	nucleolar complex associated 3 homolog (S. cerevisiae)	-1.67752	3.25947e-05	-1.45734	0.000432865
HIST1H2AC	histone cluster 1, H2ac	-1.68053	0.000630049	-1.54449	0.00255363
HIST1H3B	histone cluster 1, H3b	-1.68355	8.6463e-05	-1.90625	2.04139e-05
PSD3	pleckstrin and Sec7 domain containing 3	-1.68468	1.18317e-05	-1.33392	0.00115847
AURKB	aurora kinase B	-1.68502	0.000123917	-1.46968	0.0014166
PLK4	polo-like kinase 4	-1.6879	4.46298e-05	-1.45234	0.000692388
KIF18A	kinesin family member 18A	-1.69408	8.78629e-05	-1.78097	5.08363e-05
CDC45	cell division cycle 45	-1.69687	6.01681e-05	-1.50541	0.000501739
FANCE	Fanconi anemia, complementation group E	-1.69829	1.01361e-05	-1.7411	7.85869e-06
HIST1H2AH	histone cluster 1, H2ah	-1.69846	0.000381868	-1.63907	0.000766669
CASC5	cancer susceptibility candidate 5	-1.69851	3.41343e-05	-1.67827	4.63877e-05
KIF24	kinesin family member 24	-1.70374	8.82671e-05	-1.81017	4.51859e-05
RFC4	replication factor C (activator 1) 4, 37kDa	-1.7078	1.44034e-05	-1.92471	3.71207e-06
KIF4B	kinesin family member 4B	-1.70959	3.41343e-05	-1.39931	0.00132458
C14orf142	chromosome 14 open reading frame 142	-1.71074	5.69586e-06	-1.28546	0.00178075
RMI1	RMI1, RecQ mediated genome instability 1, homolog (S. cerevisiae)	-1.71149	3.72403e-05	-1.8374	1.67058e-05
FRMD3	FERM domain containing 3	-1.71949	2.89527e-05	-1.10212	0.317061
THRAP3	thyroid hormone receptor associated protein 3	-1.71989	3.62898e-05	-1.63314	8.93133e-05
NEIL3	nei endonuclease VIII-like 3 (E. coli)	-1.72128	5.68912e-06	-1.67996	8.19466e-06
CEBPG	CCAAT/enhancer binding protein (C/EBP), gamma	-1.73101	3.62898e-05	-1.07543	0.510817
MCM8	minichromosome maintenance complex component 8	-1.73381	2.89527e-05	-1.68066	5.08363e-05
PALM2	paralemmin 2	-1.73537	2.84514e-05	-1.73036	3.35346e-05
NSMCE4A	non-SMC element 4 homolog A (S. cerevisiae)	-1.73698	1.43026e-05	-1.48888	0.000192159
JHDM1D	jumonji C domain containing histone demethylase 1 homolog D (S. cerevisiae)	-1.73938	0.000253018	1.39372	0.00988183
UBE2T	ubiquitin-conjugating enzyme E2T (putative)	-1.73966	1.4776e-05	-1.86796	6.75532e-06
CREB5	cAMP responsive element binding protein 5	-1.73968	2.74482e-05	-1.3943	0.00146409
POLD3	polymerase (DNA-directed), delta 3, accessory subunit	-1.74041	6.78138e-05	-1.57586	0.000358736
FAM64A	family with sequence similarity 64, member A	-1.74254	0.000109707	-1.57052	0.000637886
PTGFR	prostaglandin F receptor (FP)	-1.74843	0.000133119	-1.87244	6.39283e-05
RNU4ATAC	RNA, U4atac small nuclear (U12-dependent splicing)	-1.74853	2.05357e-06	-1.33621	0.000317498
PRIM1	primase, DNA, polypeptide 1 (49kDa)	-1.74888	2.24225e-05	-1.65985	5.2466e-05
SLC26A4	solute carrier family 26, member 4	-1.75437	2.19396e-05	-1.46913	0.00045892
ATP2B4	ATPase, Ca++ transporting, plasma membrane 4	-1.75452	1.50266e-05	-2.03719	3.11416e-06
HIST1H3G	histone cluster 1, H3g	-1.75519	0.000368215	-1.61003	0.0014608
KIF2C	kinesin family member 2C	-1.77128	4.02353e-05	-1.65256	0.000123865
HNRPDL	heterogeneous nuclear ribonucleoprotein D-like	-1.77227	1.92238e-06	-1.3822	0.00014789
WDHD1	WD repeat and HMG-box DNA binding protein 1	-1.77233	7.87881e-05	-1.74778	0.00010773
RACGAP1	Rac GTPase activating protein 1	-1.77317	3.72086e-06	-1.61916	1.42595e-05
MCM10	minichromosome maintenance complex component 10	-1.77474	2.13339e-05	-2.08761	3.79358e-06
PLXNA2	plexin A2	-1.7775	0.000147704	-1.40089	0.00747781
PRC1	protein regulator of cytokinesis 1	-1.78294	1.59138e-06	-1.68015	3.90699e-06
AUNIP	aurora kinase A and ninein interacting protein	-1.78314	0.00328167	-1.55298	0.0190352
EME1	essential meiotic endonuclease 1 homolog 1 (S. pombe)	-1.78568	4.43942e-05	-1.7338	7.49354e-05
DNA2	DNA replication helicase 2 homolog (yeast)	-1.7859	0.000483515	-1.70406	0.00105882
POLE2	polymerase (DNA directed), epsilon 2, accessory subunit	-1.78715	0.00139494	-1.92074	0.000735343
CDCA7	cell division cycle associated 7	-1.78793	2.91931e-05	-1.8486	2.1996e-05
GPT2	glutamic pyruvate transaminase (alanine aminotransferase) 2	-1.79741	1.59534e-05	-1.2168	0.0308834
TMPO	thymopoietin	-1.79959	1.7204e-05	-1.68781	4.69383e-05
KIF22	kinesin family member 22	-1.80893	5.59179e-06	-1.66613	1.79468e-05
KIF18B	kinesin family member 18B	-1.80983	7.00545e-06	-1.70207	1.66406e-05
G2E3	G2/M-phase specific E3 ubiquitin protein ligase	-1.81089	3.62898e-05	-1.58831	0.000283867
BARD1	BRCA1 associated RING domain 1	-1.81231	9.81494e-05	-1.80995	0.000115178
TPX2	TPX2, microtubule-associated, homolog (Xenopus laevis)	-1.81366	2.83612e-06	-1.77871	3.9844e-06
CDK1	cyclin-dependent kinase 1	-1.81457	1.2642e-05	-1.61573	6.93834e-05
SKA1	spindle and kinetochore associated complex subunit 1	-1.8162	0.000111976	-1.56224	0.00117965
RAD51	RAD51 homolog (S. cerevisiae)	-1.81727	0.000261779	-1.66082	0.00106148
CDC7	cell division cycle 7	-1.82106	7.60747e-05	-1.80944	9.3382e-05
CDKN2C	cyclin-dependent kinase inhibitor 2C (p18, inhibits CDK4)	-1.822	1.38841e-05	-1.94656	7.02379e-06
SPAG5	sperm associated antigen 5	-1.82216	6.19845e-06	-1.77582	8.9741e-06
KIF4A	kinesin family member 4A	-1.82467	3.98981e-06	-1.48216	0.000104096
MCM3	minichromosome maintenance complex component 3	-1.82672	2.43517e-06	-1.86109	2.29697e-06
HIST1H4B	histone cluster 1, H4b	-1.82985	4.71639e-05	-1.74713	9.80634e-05
VRK1	vaccinia related kinase 1	-1.83136	1.59534e-05	-1.55582	0.000200141
TACC3	transforming, acidic coiled-coil containing protein 3	-1.8321	2.21025e-06	-1.8828	1.94619e-06
HIST1H2AB	histone cluster 1, H2ab	-1.83728	7.83364e-06	-1.81063	9.6923e-06
TICRR	TOPBP1-interacting checkpoint and replication regulator	-1.83995	6.15966e-06	-1.93374	3.74144e-06
KIF11	kinesin family member 11	-1.84691	1.29302e-05	-1.78341	2.1996e-05
NEK2	NIMA-related kinase 2	-1.84821	6.95815e-05	-1.76523	0.00014559
CDCA2	cell division cycle associated 2	-1.85032	7.54616e-06	-2.0007	3.33053e-06
KIF20A	kinesin family member 20A	-1.85164	5.65119e-06	-2.20845	9.83198e-07
RACGAP1P	Rac GTPase activating protein 1 pseudogene	-1.85291	7.54542e-06	-1.55165	9.93535e-05
GPSM2	G-protein signaling modulator 2	-1.85451	2.60012e-05	-1.79467	4.46985e-05
CDCA7L	cell division cycle associated 7-like	-1.85914	3.72403e-05	-1.53785	0.000702863
ORC1	origin recognition complex, subunit 1	-1.85938	6.78138e-05	-2.21841	1.16443e-05
ELOVL6	ELOVL fatty acid elongase 6	-1.85948	3.59137e-06	-1.67073	1.60418e-05
UBE2C	ubiquitin-conjugating enzyme E2C	-1.86128	8.91676e-06	-1.6484	4.98305e-05
DEPDC1B	DEP domain containing 1B	-1.86332	3.84544e-05	-1.57961	0.000481783
DBF4	DBF4 homolog (S. cerevisiae)	-1.86499	0.000251195	-1.75727	0.000647448
SRSF7	serine/arginine-rich splicing factor 7	-1.88003	3.52399e-06	-2.03368	1.89575e-06
DLEU1	deleted in lymphocytic leukemia 1 (non-protein coding)	-1.88166	1.46801e-05	-1.92806	1.20111e-05
CENPF	centromere protein F, 350/400kDa	-1.88335	6.15966e-06	-1.67512	2.95963e-05
ARHGAP11B	Rho GTPase activating protein 11B	-1.89477	0.0005556	-1.3873	0.0379122
NUF2	NUF2, NDC80 kinetochore complex component, homolog (S. cerevisiae)	-1.89592	1.31919e-05	-1.75878	3.71262e-05
UBR7	ubiquitin protein ligase E3 component n-recognin 7 (putative)	-1.89684	4.369e-05	-1.87853	5.44941e-05
NFIL3	nuclear factor, interleukin 3 regulated	-1.90656	6.44083e-06	-1.52485	0.000169535
DLGAP5	discs, large (Drosophila) homolog-associated protein 5	-1.91751	9.55163e-06	-1.8493	1.62719e-05
SERPINB2	serpin peptidase inhibitor, clade B (ovalbumin), member 2	-1.91897	0.0004729	-1.2384	0.182663
VEGFA	vascular endothelial growth factor A	-1.9199	1.06003e-06	-1.31033	0.000927241
LBR	lamin B receptor	-1.92103	3.98981e-06	-2.01126	2.90179e-06
PARP2	poly (ADP-ribose) polymerase 2	-1.92139	1.17896e-05	-1.66359	8.38778e-05
TTK	TTK protein kinase	-1.92712	4.70636e-06	-1.79464	1.16443e-05
CCDC111	coiled-coil domain containing 111	-1.92829	1.57321e-05	-1.69013	9.74053e-05
SFR1	SWI5-dependent recombination repair 1	-1.93051	7.8355e-05	-2.50379	7.22566e-06
MND1	meiotic nuclear divisions 1 homolog (S. cerevisiae)	-1.93425	1.48532e-05	-1.67614	0.000105194
KIFC1	kinesin family member C1	-1.93437	1.16961e-06	-2.06946	6.48024e-07
CCDC18	coiled-coil domain containing 18	-1.93856	0.000368159	-1.8545	0.000736845
HIST1H2BL	histone cluster 1, H2bl	-1.93984	2.2454e-05	-1.94933	2.43089e-05
CDCA3	cell division cycle associated 3	-1.94238	3.0883e-06	-1.94758	3.33053e-06
HIST1H4A	histone cluster 1, H4a	-1.94648	2.51128e-06	-1.86163	4.44531e-06
CDKN3	cyclin-dependent kinase inhibitor 3	-1.94717	8.62889e-06	-2.0488	5.32812e-06
IVNS1ABP	influenza virus NS1A binding protein	-1.94824	2.48869e-06	-1.86252	4.44203e-06
ARHGEF2	Rho/Rac guanine nucleotide exchange factor (GEF) 2	-1.95019	2.24296e-06	-1.30719	0.00222232
CCDC15	coiled-coil domain containing 15	-1.95443	6.78138e-05	-1.52656	0.0023682
MKI67	antigen identified by monoclonal antibody Ki-67	-1.96246	2.55838e-05	-1.96501	2.85794e-05
MELK	maternal embryonic leucine zipper kinase	-1.96824	3.17755e-06	-1.56553	7.68121e-05
CENPA	centromere protein A	-1.97218	2.04608e-06	-1.92018	3.11416e-06
KIF20B	kinesin family member 20B	-1.97608	1.72432e-05	-2.09698	1.06454e-05
HK2	hexokinase 2	-1.97947	1.16961e-06	-2.37744	2.01037e-07
HIST1H3H	histone cluster 1, H3h	-1.98065	1.62076e-05	-2.00642	1.62719e-05
GCLM	glutamate-cysteine ligase, modifier subunit	-1.98289	1.18317e-05	-1.79412	4.32468e-05
CLMP	CXADR-like membrane protein	-1.98322	2.21025e-06	-1.56433	5.53244e-05
CEP55	centrosomal protein 55kDa	-1.98448	1.92238e-06	-1.90933	3.2395e-06
ASPM	asp (abnormal spindle) homolog, microcephaly associated (Drosophila)	-1.99702	9.38204e-06	-2.00233	9.98997e-06
HIST1H2AI	histone cluster 1, H2ai	-1.99984	0.000121894	-1.99464	0.000150932
AURKA	aurora kinase A	-2.0044	5.35064e-07	-1.79287	2.88176e-06
ARHGAP11A	Rho GTPase activating protein 11A	-2.01519	5.64013e-06	-1.95219	8.16101e-06
SASS6	spindle assembly 6 homolog (C. elegans)	-2.01772	1.72432e-05	-1.77412	9.16933e-05
TUBE1	tubulin, epsilon 1	-2.0225	9.04475e-05	-1.26279	0.0875956
TTF2	transcription termination factor, RNA polymerase II	-2.02535	1.17896e-05	-1.83932	3.8925e-05
CCNB2	cyclin B2	-2.02656	2.74672e-06	-1.76166	1.60418e-05
INHBE	inhibin, beta E	-2.05662	2.52684e-06	-1.00752	0.956954
KIF23	kinesin family member 23	-2.05819	6.67399e-06	-1.8979	1.67739e-05
AIM1	absent in melanoma 1	-2.06653	4.27148e-06	-2.0184	5.84574e-06
BORA	bora, aurora kinase A activator	-2.06861	2.24724e-05	-1.96915	4.43168e-05
KIF14	kinesin family member 14	-2.08916	4.3579e-06	-1.65405	8.15346e-05
NCAPH	non-SMC condensin I complex, subunit H	-2.09501	3.09693e-06	-1.86863	1.16443e-05
FBXO5	F-box protein 5	-2.10974	3.94406e-07	-2.09716	5.95793e-07
HJURP	Holliday junction recognition protein	-2.12832	1.07758e-06	-1.93987	3.38988e-06
MTFR2	mitochondrial fission regulator 2	-2.12862	7.7895e-05	-1.83455	0.00048547
CCNB1	cyclin B1	-2.13243	4.67322e-06	-2.10586	5.54452e-06
TOP2A	topoisomerase (DNA) II alpha 170kDa	-2.13268	2.87805e-07	-1.89553	1.65839e-06
CENPE	centromere protein E, 312kDa	-2.13846	1.942e-05	-1.94623	5.8867e-05
DSCC1	defective in sister chromatid cohesion 1 homolog (S. cerevisiae)	-2.14017	1.64827e-06	-1.87617	7.22566e-06
BRCA1	breast cancer 1, early onset	-2.14856	4.52073e-05	-1.73838	0.000628428
HIST1H3D	histone cluster 1, H3d	-2.15048	9.55163e-06	-2.39381	3.9844e-06
BUB1	BUB1 mitotic checkpoint serine/threonine kinase	-2.18057	1.08046e-06	-2.15517	1.73011e-06
CDCA8	cell division cycle associated 8	-2.1921	1.29302e-05	-2.07334	2.43089e-05
LMNB1	lamin B1	-2.26556	1.69959e-05	-2.37597	1.2262e-05
SLC7A11	solute carrier family 7 (anionic amino acid transporter light chain, xc- system), member 11	-2.30219	5.35064e-07	-1.37601	0.000980413
XBP1	X-box binding protein 1	-2.35609	7.80055e-08	-1.43235	6.56669e-05
WDR76	WD repeat domain 76	-2.36649	1.85242e-07	-2.63265	5.96849e-08
HAS2	hyaluronan synthase 2	-2.42292	2.70468e-07	-2.0437	1.92356e-06
HMMR	hyaluronan-mediated motility receptor (RHAMM)	-2.42836	7.5451e-07	-2.30406	1.73011e-06
CDKL1	cyclin-dependent kinase-like 1 (CDC2-related kinase)	-2.45581	0.00306454	-2.23174	0.00733371
BUB1B	BUB1 mitotic checkpoint serine/threonine kinase B	-2.45946	2.87805e-07	-2.20972	1.02589e-06
HIST1H2AK	histone cluster 1, H2ak	-2.57245	0.00207229	-1.92758	0.0213184
CKAP2L	cytoskeleton associated protein 2-like	-2.58807	2.87805e-07	-2.14896	2.11902e-06
CHAC1	ChaC, cation transport regulator homolog 1 (E. coli)	-2.6069	6.79749e-07	-1.55159	0.000316402
DEPDC1	DEP domain containing 1	-2.67961	3.94406e-07	-2.34433	1.91489e-06
SGOL2	shugoshin-like 2 (S. pombe)	-2.69319	7.35658e-06	-2.67222	7.99166e-06
DDIT4	DNA-damage-inducible transcript 4	-2.7787	3.74526e-07	-2.05331	6.95482e-06
NDC80	NDC80 kinetochore complex component	-2.78861	3.70215e-07	-2.24888	3.11416e-06
KIF15	kinesin family member 15	-2.82497	9.16788e-06	-2.30092	5.13337e-05
AGPAT9	1-acylglycerol-3-phosphate O-acyltransferase 9	-3.54696	3.17369e-07	-2.66772	3.11416e-06

## Sheet: sup. Table 2.
Supplemental Table 2. MetaCore analysis of fold changes in expression of genes with p53 regulatory elements in SINE™ compound-resistant versus parental cells post-treatment. FDR = Benjamini-Hochberg False Discovery Rate. In the p53 regulation column, “+”, “-“ and “?” correspond to positive, negative, and uncertain regulation by p53, respectively. Red = positive, blue = negative, color intensity c…
Genes			Parental		Resistant
Synbol	Name	p53 regulation	Fold Shift	FDR	Fold Shift	FDR
TP53INP1	tumor protein p53 inducible nuclear protein 1	+	3.79804	4.16404e-09	2.83839	5.54086e-08
BTG2	BTG family, member 2	+	3.19085	8.39338e-09	1.85926	2.41346e-06
FAS	Fas (TNF receptor superfamily, member 6)	+	2.67721	2.64343e-07	1.98553	4.44531e-06
SESN1	sestrin 1	+	2.59171	1.68381e-07	1.83249	6.20933e-06
IGF1R	insulin-like growth factor 1 receptor	-	2.06785	3.81511e-07	1.60842	1.1983e-05
NFKB2	nuclear factor of kappa light polypeptide gene enhancer in B-cells 2 (p49/p100)	+	1.94799	1.07758e-06	1.63709	1.16443e-05
CDKN1A	cyclin-dependent kinase inhibitor 1A (p21, Cip1)	+	1.87699	6.27483e-06	1.20195	0.0307577
ID2	inhibitor of DNA binding 2, dominant negative helix-loop-helix protein	-	1.7889	1.38841e-05	-1.07883	0.444602
ACTA2	actin, alpha 2, smooth muscle, aorta	+	1.71798	1.45417e-05	2.38617	4.48888e-07
BAK1	BCL2-antagonist/killer 1	+	1.63638	0.000118862	1.16749	0.119527
MDM2	MDM2 oncogene, E3 ubiquitin protein ligase	+	1.5896	1.38841e-05	1.38759	0.000213859
XPO1	exportin 1 (CRM1 homolog, yeast)	-	1.4814	2.1635e-05	1.64245	4.2202e-06
HDAC9	histone deacetylase 9	?	1.27521	0.0134799	1.6031	0.000170864
EGR1	early growth response 1	+	-1.01441	0.970374	1.54078	0.0148079
KITLG	KIT ligand	?	-1.05197	0.845337	-1.89471	0.000489825
PLK1	polo-like kinase 1	-	-1.55169	3.98821e-05	-1.48951	9.68492e-05
MDM4	Mdm4 p53 binding protein homolog (mouse)	+	-1.56639	0.00279252	-1.40031	0.0181317
BIRC5	baculoviral IAP repeat containing 5, apoptosis inhibitor survivin	-	-1.62268	1.54069e-05	-1.66434	1.16443e-05
CDK1	cyclin-dependent kinase 1	-	-1.81457	1.2642e-05	-1.61573	6.93834e-05
VEGFA	vascular endothelial growth factor A	-	-1.9199	1.06003e-06	-1.31033	0.000927241
AURKA	aurora kinase A	+	-2.0044	5.35064e-07	-1.79287	2.88176e-06
TOP2A	topoisomerase (DNA) II alpha 170kDa	-	-2.13268	2.87805e-07	-1.89553	1.65839e-06
XBP1	X-box binding protein 1	?	-2.35609	7.80055e-08	-1.43235	6.56669e-05
